# Supplementary material for: Phylogenetic Analysis of the SQUAMOSA Promoter-Binding Protein-Like Genes in Four Ipomoea Species and Expression Profiling of the IbSPLs During Storage Root Development in Sweet Potato (Ipomoea batatas)
Source: Front Plant Sci. 2022 Jan 21;12:801061. doi: 10.3389/fpls.2021.801061 (PMC8815303; doi:10.3389/fpls.2021.801061)
Supplement: Supplementary file 1 [file Data_Sheet_1.zip]

Archive with 23 entries (22 files):
- Suplementary_materials/
- Suplementary_materials/Supplementary Figure S1.pdf
- Suplementary_materials/Supplementary Figure S2.pdf
- Suplementary_materials/Supplementary Figure S3.pdf
- Suplementary_materials/Supplementary Figure S4.pdf
- Suplementary_materials/Supplementary Figure S5.pdf
- Suplementary_materials/Supplementary Figure S6.pdf
- Suplementary_materials/Supplementary Figure S7.pdf
- Suplementary_materials/Supplementary Figure S8.pdf
- Suplementary_materials/Supplementary Table S1.xls
- Suplementary_materials/Supplementary Table S10.xls
- Suplementary_materials/Supplementary Table S11.xls
- Suplementary_materials/Supplementary Table S12.xls
- Suplementary_materials/Supplementary Table S13.xls
- Suplementary_materials/Supplementary Table S2.xls
- Suplementary_materials/Supplementary Table S3.xls
- Suplementary_materials/Supplementary Table S4.xls
- Suplementary_materials/Supplementary Table S5.xls
- Suplementary_materials/Supplementary Table S6.xls
- Suplementary_materials/Supplementary Table S7.xls
- Suplementary_materials/Supplementary Table S8.xls
- Suplementary_materials/Supplementary Table S9.xls
- Suplementary_materials/Supplementary_Material.docx
