# Supplementary material for: Phylogenetic Analysis of the SQUAMOSA Promoter-Binding Protein-Like Genes in Four Ipomoea Species and Expression Profiling of the IbSPLs During Storage Root Development in Sweet Potato (Ipomoea batatas)
Source: Front Plant Sci. 2022 Jan 21;12:801061. doi: 10.3389/fpls.2021.801061 (PMC8815303; doi:10.3389/fpls.2021.801061)
Supplement: Supplementary file 1 [file Data_Sheet_1.zip › Suplementary_materials/Supplementary Table S1.xls]

## Sheet: Supplementary Table S1
Supplementary Table S1. Summary of SPL family members in genus Ipomoea
Species	Gene Name	Locus ID	Clades	Chromosome	Start	End	Strand	CDS length (bp)	Protein length (aa)	Molecular weight (Da)	Isoelectric point (pI)	Subcelluar localization	miR156 Target site (psRNATarget)	Degradome validation	Exon number	Intron number	CDS number	Type of duplication
Ipomoea batatas	IbSPL1	g4106	Clade V	LG1	29547585	29551830	minus	1302	433	47803.9	8.61	nucleus	CDS	NA	6	5	5	Dispersed
	IbSPL2	g4116	Clade VII	LG1	29617896	29620667	minus	804	267	30053.2	9.6	nucleus	CDS	NA	4	3	3	Dispersed
	IbSPL3	g4185	Clade VII	LG1	30208615	30210595	plus	852	283	31455.4	8.5	nucleus	CDS	NA	4	3	4	Segmental
	IbSPL4	g5559	Clade II	LG2	8925619	8931220	minus	2991	996	110532	6.02	nucleus	CDS	NA	11	10	11	Dispersed
	IbSPL5	g9134	Clade III	LG2	35857590	35860585	plus	1137	378	41909	9.18	nucleus	None	NA	4	3	4	Segmental
	IbSPL6	g12291	Clade IV-a	LG3	21114050	21118574	plus	1410	469	52515.8	6.08	nucleus	CDS	NA	5	4	4	Dispersed
	IbSPL7	g13053	Clade IV-a	LG4	1987008	1990526	plus	1608	535	59565.6	6.11	nucleus	CDS	NA	4	3	3	Dispersed
	IbSPL8	g13546	Clade II	LG4	5109946	5117853	minus	2967	988	109146	7.15	nucleus	None	NA	14	13	12	Proximal
	IbSPL9	g13567	Clade V	LG4	5277025	5281652	minus	1311	436	47589.8	8.08	nucleus	CDS	CDS	6	5	4	Dispersed
	IbSPL10	g13581	Clade VII	LG4	5354399	5355975	minus	1014	337	36798.6	8.81	nucleus	CDS	CDS	3	2	3	Segmental
	IbSPL11	g24050	Clade II	LG6	23772422	23778010	plus	3426	1141	126512	7.89	plasma membrane	3'UTR	NA	12	11	11	Dispersed
	IbSPL12	g24965	Clade VIII	LG6	29784866	29787926	minus	1155	384	40488.6	8.73	nucleus	CDS	CDS	3	2	3	Segmental
	IbSPL13	g30425	Clade III	LG8	1001668	1003730	minus	1017	338	36247.3	7.65	nucleus	None	NA	3	2	3	Segmental
	IbSPL14	g30820	Clade VI	LG8	3047777	3049247	minus	453	150	16919.8	9.72	peroxisome	None	NA	2	1	2	Segmental
	IbSPL15	g31985	Clade IV-a	LG8	11361558	11372809	plus	1464	487	53421.5	8.36	nucleus	CDS	CDS	7	6	6	Dispersed
	IbSPL16	g31999	Clade IV-a	LG8	11481151	11485846	plus	1623	540	58946.9	8.37	nucleus	CDS	3'UTR	4	3	3	Dispersed
	IbSPL17	g34536	Clade VI	LG9	3291787	3293201	plus	420	139	15812.3	7.47	nucleus	3'UTR	3'UTR	2	1	2	Segmental
	IbSPL18	g39905	Clade V	LG10	12671777	12677483	plus	1284	427	46308.2	9.02	nucleus	CDS	NA	6	5	4	Segmental
	IbSPL19	g39953	Clade V	LG10	13067354	13073280	minus	1674	557	60932	7.83	nucleus	CDS	NA	9	8	8	Segmental
	IbSPL20	g44906	Clade I	LG11	25648359	25656553	minus	2187	728	81298.5	6.37	nucleus	CDS	NA	15	14	10	Dispersed
	IbSPL21	g46868	Clade II	LG11	40109775	40116440	plus	3078	1025	114510	6.94	nucleus	CDS	NA	12	11	10	Dispersed
	IbSPL22	g47383	Clade IV-b	LG12	3471460	3476152	minus	1311	436	49272.7	8.05	nucleus	CDS	NA	5	4	4	Tandem
	IbSPL23	g47384	Clade IV-b	LG12	3482854	3487492	minus	1038	345	39232.8	6.73	nucleus	CDS	NA	4	3	3	Tandem
	IbSPL24	g47386	Clade IV-b	LG12	3497948	3500622	minus	1101	366	42242.1	7.09	nucleus	CDS	NA	4	3	3	Tandem
	IbSPL25	g47387	Clade IV-c	LG12	3502531	3506412	minus	957	318	36222.5	8.64	nucleus	CDS	NA	5	4	4	Tandem
	IbSPL26	g53175	Clade IV-a	LG13	14675855	14679645	minus	1584	527	56321.2	8.65	nucleus	CDS	NA	4	3	3	Dispersed
	IbSPL27	g53210	Clade IV-a	LG13	14993831	14997480	plus	1461	486	51655.1	8.73	nucleus	CDS	NA	4	3	3	Dispersed
	IbSPL28	g54228	Clade VI	LG13	22597272	22598340	plus	498	165	18243.2	7.45	nucleus	3'UTR	3'UTR	2	1	2	Segmental
	IbSPL29	g54457	Clade VI	LG13	23996558	24003634	plus	1197	398	43952.3	10.06	chloroplast	None	NA	5	4	5	Segmental
Ipomoea trifida	ItfSPL1	itf01g00180	Clade II	Chr01	110421	116578	minus	3255	1084	120647	7.02	plasma membrane	CDS	NA	11	10	10	Dispersed
	ItfSPL2	itf01g13650	Clade I	Chr01	14052426	14057987	plus	2190	729	81431.7	6.31	nucleus	CDS	NA	10	9	10	Dispersed
	ItfSPL3	itf01g24210	Clade VIII	Chr01	24474240	24475911	plus	1038	345	37016.9	8.87	nucleus	CDS	NA	3	2	3	Segmental
	ItfSPL4	itf02g02590	Clade IV-a	Chr02	3604937	3608507	plus	1602	533	56781.5	8.31	nucleus	CDS	NA	4	3	3	Segmental
	ItfSPL5	itf02g12500	Clade VI	Chr02	10324330	10328844	plus	957	318	35783.3	10.53	chloroplast	None	NA	4	3	4	Segmental
	ItfSPL6	itf02g15160	Clade VI	Chr02	12095339	12096497	minus	588	195	21376.7	7.71	nucleus	3'UTR	NA	2	1	2	Dispersed
	ItfSPL7	itf04g02690	Clade III	Chr04	1473766	1476336	minus	930	309	33695.8	8.78	nucleus	None	NA	3	2	3	Segmental
	ItfSPL8	itf04g23550	Clade II	Chr04	25338376	25343908	plus	3075	1024	113523	5.57	nucleus	3'UTR	NA	10	9	10	Dispersed
	ItfSPL9	itf05g01040	Clade VII	Chr05	819605	822296	plus	936	311	34912.3	8.31	nucleus	CDS	NA	4	3	3	Segmental
	ItfSPL10	itf05g01080	Clade V	Chr05	888207	892459	plus	1386	461	50483.5	8.48	nucleus	CDS	NA	5	4	4	Segmental
	ItfSPL11	itf07g21130	Clade IV-c	Chr07	21702999	21705030	plus	1047	348	39889.2	7.89	nucleus	CDS	NA	3	2	3	Proximal
	ItfSPL12	itf07g21140	Clade IV-b	Chr07	21708391	21712167	plus	1044	347	39802.4	8.33	nucleus	CDS	NA	3	2	3	Tandem
	ItfSPL13	itf07g21150	Clade IV-c	Chr07	21719025	21721573	plus	1056	351	40192.8	8.19	nucleus	CDS	NA	4	3	4	Tandem
	ItfSPL14	itf07g21160	Clade IV-b	Chr07	21730415	21732793	plus	999	332	38020.3	5.4	nucleus	None	NA	4	3	4	Tandem
	ItfSPL15	itf08g18710	Clade V	Chr08	18961274	18965063	minus	1362	453	49214.5	8.54	nucleus	CDS	NA	4	3	4	Dispersed
	ItfSPL16	itf09g22050	Clade VI	Chr09	18801408	18807627	minus	801	266	29341	9.35	nucleus	CDS	NA	3	2	3	Dispersed
	ItfSPL17	itf11g01270	Clade III	Chr11	589257	591120	minus	1026	341	36493.6	7.65	nucleus	None	NA	3	2	3	Segmental
	ItfSPL18	itf11g04360	Clade VI	Chr11	2232367	2233420	minus	426	141	15914.6	9.46	peroxisome	None	NA	2	1	2	Segmental
	ItfSPL19	itf11g12600	Clade IV-a	Chr11	8329561	8333372	plus	1620	539	58887	8.5	nucleus	CDS	NA	4	3	3	Segmental
	ItfSPL20	itf13g17160	Clade VII	Chr13	19237372	19240595	plus	1044	347	37870.8	8.98	nucleus	CDS	NA	4	3	3	Segmental
	ItfSPL21	itf13g17290	Clade V	Chr13	19322966	19324879	plus	1323	440	48019.3	8.02	nucleus	CDS	NA	4	3	4	Segmental
	ItfSPL22	itf13g17520	Clade II	Chr13	19504133	19510895	plus	3015	1004	111096	7.54	nucleus	None	NA	11	10	11	Dispersed
	ItfSPL23	itf13g21690	Clade IV-a	Chr13	22041200	22043405	minus	1608	535	59589.6	6.11	nucleus	CDS	NA	3	2	3	Segmental
	ItfSPL24	itf14g02560	Clade IV-a	Chr14	2226027	2230453	minus	1494	497	55453.1	6.08	nucleus	CDS	NA	4	3	3	Segmental
	ItfSPL25	itf15g02920	Clade VIII	Chr15	1744983	1747980	plus	1155	384	40437.4	8.73	nucleus	CDS	NA	3	2	3	Segmental
	ItfSPL27	itf00g25120	Clade VI	Chr00	41354361	41355402	minus	420	139	15812.3	7.47	nucleus	None	NA	2	1	2	Dispersed
	ItfSPL26	itf15g09570	Clade II	Chr15	6363735	6369342	minus	3201	1066	117776	8	nucleus	3'UTR	NA	11	10	10	Dispersed
Ipomoea triloba	ItbSPL1	itb01g00120	Clade II	Chr01	84877	90883	minus	3252	1083	120683	7.18	plasma membrane	CDS	NA	11	10	10	Dispersed
	ItbSPL2	itb01g14170	Clade I	Chr01	15747227	15753188	plus	2388	795	88681.8	6.25	nucleus	CDS	NA	10	9	10	Dispersed
	ItbSPL3	itb01g24030	Clade VIII	Chr01	29809884	29811510	plus	1038	345	37030.9	8.87	nucleus	CDS	NA	3	2	3	Segmental
	ItbSPL4	itb02g07930	Clade VI	Chr02	4970087	4972810	plus	540	179	19922.1	10.22	nucleus	3'UTR	NA	2	1	2	Segmental
	ItbSPL5	itb02g10600	Clade VI	Chr02	6850590	6851909	minus	582	193	21220.5	7.71	nucleus	3'UTR	NA	2	1	2	Segmental
	ItbSPL6	itb02g17560	Clade IV-a	Chr02	13625677	13629267	minus	1596	531	56552.3	8.43	nucleus	CDS	NA	4	3	3	Segmental
	ItbSPL7	itb04g02760	Clade III	Chr04	1685316	1688031	minus	924	307	33604.7	8.78	nucleus	None	NA	3	2	3	Segmental
	ItbSPL8	itb04g23020	Clade II	Chr04	28235963	28241641	plus	3075	1024	113450	5.87	nucleus	3'UTR	NA	10	9	10	Dispersed
	ItbSPL9	itb05g00470	Clade VII	Chr05	364880	369819	plus	939	312	35008.4	8.31	nucleus	CDS	NA	4	3	3	Dispersed
	ItbSPL10	itb05g00530	Clade V	Chr05	446260	449530	plus	1386	461	50516.5	8.48	nucleus	CDS	NA	5	4	4	Dispersed
	ItbSPL11	itb07g21890	Clade IV-c	Chr07	26419165	26421278	plus	1035	344	39186.5	7.92	nucleus	CDS	NA	3	2	3	Tandem
	ItbSPL12	itb07g21900	Clade IV-b	Chr07	26423845	26426953	plus	870	289	33202.6	9.72	nucleus	CDS	NA	3	2	3	Tandem
	ItbSPL13	itb07g21950	Clade IV-b	Chr07	26446537	26449467	plus	1338	445	49217.7	5.93	nucleus	CDS	NA	4	3	4	Tandem
	ItbSPL14	itb08g12350	Clade V	Chr08	12481282	12487118	plus	1353	450	49109.4	8.6	nucleus	CDS	NA	6	5	4	Segmental
	ItbSPL15	itb09g24600	Clade VI	Chr09	24396431	24401725	minus	771	256	28236.7	8.85	nucleus	CDS	NA	3	2	3	Dispersed
	ItbSPL16	itb10g20010	Clade VI	Chr10	25659377	25660420	minus	420	139	15812.3	7.47	nucleus	None	NA	2	1	2	Segmental
	ItbSPL17	itb11g01250	Clade III	Chr11	563593	565709	minus	1020	339	36362.5	7.65	nucleus	None	NA	3	2	3	Segmental
	ItbSPL18	itb11g04440	Clade VI	Chr11	2324047	2325020	minus	423	140	15813.5	9.46	peroxisome	None	NA	2	1	2	Segmental
	ItbSPL19	itb11g13890	Clade IV-a	Chr11	10946848	10951713	plus	1623	540	59083.1	8.62	nucleus	CDS	NA	4	3	3	Segmental
	ItbSPL20	itb13g20550	Clade VII	Chr13	27362253	27365766	plus	1029	342	37394.3	8.98	nucleus	CDS	NA	4	3	3	Dispersed
	ItbSPL21	itb13g20670	Clade V	Chr13	27440523	27443279	plus	1332	443	48381.8	8.38	nucleus	CDS	NA	4	3	4	Segmental
	ItbSPL22	itb13g20870	Clade II	Chr13	27606123	27613007	plus	3009	1002	111088	7.68	nucleus	None	NA	11	10	11	Dispersed
	ItbSPL23	itb13g25270	Clade IV-a	Chr13	30676483	30679671	minus	1608	535	59619.7	6.11	nucleus	CDS	NA	4	3	3	Dispersed
	ItbSPL24	itb14g02730	Clade IV-a	Chr14	2351694	2356102	minus	1482	493	55006.7	6.03	nucleus	CDS	NA	4	3	3	Dispersed
	ItbSPL25	itb15g03190	Clade VIII	Chr15	2034222	2037220	plus	1143	380	40123.2	8.73	nucleus	CDS	NA	3	2	3	Segmental
	ItbSPL26	itb15g09990	Clade II	Chr15	7234912	7240963	minus	3183	1060	117205	7.98	nucleus	3'UTR	NA	11	10	10	Dispersed
Ipomoea nil	InSPL1	INIL03g17457	Clade VI	chr3	31516327	31517445	plus	456	151	16239.2	9.97	chloroplast	3'UTR	NA	2	1	2	Segmental
	InSPL2	INIL03g17694	Clade VI	chr3	33661413	33663224	minus	555	184	20468.8	10.17	nucleus	3'UTR	NA	2	1	2	Segmental
	InSPL3	INIL03g22477	Clade IV-a	chr3	22970794	22973783	plus	1383	460	50446.7	8.61	nucleus	CDS	NA	4	3	3	Segmental
	InSPL4	INIL07g34397	Clade IV-a	chr7	28642826	28646899	plus	1383	460	51531	5.82	nucleus	None	NA	4	3	3	Segmental
	InSPL5	INIL08g38542	Clade IV-c	chr8	37642982	37644981	plus	864	287	32309	7.95	nucleus	CDS	NA	4	3	4	Tandem
	InSPL6	INIL08g38543	Clade IV-b	chr8	37674682	37679942	plus	1077	358	40922.4	6.62	nucleus	CDS	NA	4	3	3	Tandem
	InSPL7	INIL08g38544	Clade IV-b	chr8	37693708	37697233	plus	870	289	32614.7	8.83	nucleus	CDS	NA	4	3	3	Tandem
	InSPL8	INIL09g30067	Clade III	chr9	553601	555575	minus	1032	343	36709.8	7.69	nucleus	None	NA	3	2	3	Segmental
	InSPL9	INIL09g30368	Clade VI	chr9	2403890	2405093	minus	312	103	12010.4	9.24	peroxisome	None	NA	2	1	2	Segmental
	InSPL10	INIL09g35951	Clade IV-a	chr9	12148544	12153108	minus	1584	527	57790.8	8.87	nucleus	CDS	NA	5	4	3	Segmental
	InSPL11	INIL10g12396	Clade VIII	chr10	2162911	2165355	plus	1116	371	39136.1	8.66	nucleus	3'UTR	NA	5	4	4	Segmental
	InSPL12	INIL10g13059	Clade II	chr10	8216358	8221569	minus	3174	1057	116589	7.77	nucleus	CDS	NA	11	10	10	Dispersed
	InSPL13	INIL11g22430	Clade V	chr11	38599158	38602669	minus	1398	465	51098.1	8.41	nucleus	CDS	NA	6	5	4	Segmental
	InSPL14	INIL11g22436	Clade VII	chr11	38716377	38719272	minus	906	301	33835.1	8.68	nucleus	CDS	NA	4	3	3	Segmental
	InSPL15	INIL12g01351	Clade III	chr12	1856580	1858783	plus	570	189	21206.4	10.55	nucleus	None	NA	3	2	3	Segmental
	InSPL16	INIL12g03042	Clade II	chr12	66021853	66027329	plus	3069	1022	113412	5.82	nucleus	None	NA	11	10	10	Dispersed
	InSPL20	INIL13g08254	Clade IV-a	chr13	1141157	1144037	minus	1539	512	57476	5.87	nucleus	CDS	NA	4	3	3	Segmental
	InSPL19	INIL13g07848	Clade II	chr13	4118252	4123876	plus	2982	993	110137	7.23	nucleus	None	NA	11	10	11	Dispersed
	InSPL18	INIL13g07826	Clade V	chr13	4332567	4335411	plus	1215	404	44384.2	8.73	nucleus	CDS	NA	5	4	4	Segmental
	InSPL17	INIL13g07816	Clade VII	chr13	4404426	4407921	plus	930	309	34090.6	8.94	nucleus	CDS	NA	4	3	3	Segmental
	InSPL21	INIL14g03598	Clade II	chr14	105051	110307	minus	3234	1077	119856	7.34	plasma membrane	CDS	NA	11	10	10	Dispersed
	InSPL22	INIL14g28336	Clade I	chr14	28714323	28721236	plus	2388	795	88747	5.84	nucleus	CDS	NA	10	9	10	Dispersed
	InSPL23	INIL15g27410	Clade V	chr15	15237795	15244044	minus	1350	449	49071.2	7.89	nucleus	CDS	NA	5	4	4	Dispersed
