# Supplementary material for: Phylogenetic Analysis of the SQUAMOSA Promoter-Binding Protein-Like Genes in Four Ipomoea Species and Expression Profiling of the IbSPLs During Storage Root Development in Sweet Potato (Ipomoea batatas)
Source: Front Plant Sci. 2022 Jan 21;12:801061. doi: 10.3389/fpls.2021.801061 (PMC8815303; doi:10.3389/fpls.2021.801061)
Supplement: Supplementary file 1 [file Data_Sheet_1.zip › Suplementary_materials/Supplementary Table S10.xls]

## Sheet: Supplementary Table S10
Supplementary Table S10. Primers used for qRT-PCR
Gene Name	Primer Name	Primer Sequence (5'-3')	Purpose
ARF	ARF_qPCR_F	TCTAGATGCAGCTGGTAAGACCAC	qRT-PCR
	ARF_qPCR_R	AAAGATAAGCCCTTGCGTATTCTG
IbSPL1	SPL1_qPCR_F	CGAGGTCTCTGAAAACTCTCCGCC	qRT-PCR
	SPL1_qPCR_R	GCCAGACGGCATTGGAGCTGT
IbSPL4	SPL4_qPCR_F	AGCTATATTCGGCCCGGTTGTGT	qRT-PCR
	SPL4_qPCR_R	CAGGGGCATCCAGAAGTCTACTCA
IbSPL5	SPL5_qPCR_F	CGCCACAAGGTGTGTGAGTTTCACT	qRT-PCR
	SPL5_qPCR_R	CGGCAGCTTCTCTTGCCGTTATCAA
IbSPL9	SPL9_qPCR_F	AGGAGTAGAACGGCGATTTTGCCA	qRT-PCR
	SPL9_qPCR_R	ACCGGGACTTGGTTCAGCACA
IbSPL10	SPL10_qPCR_F	AACGCTGACCTGAGCCGGTG	qRT-PCR
	SPL10_qPCR_R	AGCCGTTTCCTGCAGCTTCGT
IbSPL12	SPL12_qPCR_F	GCGAAGGAAGCCCCCACCTG	qRT-PCR
	SPL12_qPCR_R	GCCACGAATCCCTACCACCCG
IbSPL16	SPL16_qPCR_F	CCACAAGAGGCATAAAGTGTGTGAGGC	qRT-PCR
	SPL16_qPCR_R	ACGTCTACGGCAACTACGCTTACCA
IbSPL17	SPL17_qPCR_F	CGCCGCCACAAGGTCTGTGA	qRT-PCR
	SPL17_qPCR_R	GCCAATCGCCTCCGGCAACT
IbSPL20	SPL20_qPCR_F	ACCTCAGCAGGTTTTAGTAGCCGA	qRT-PCR
	SPL20_qPCR_R	TGGGAACCTATAGTGGAGCAAAGTGT
IbSPL21	SPL21_qPCR_F	ACCGGCGGCATAAGGTTTGTGA	qRT-PCR
	SPL21_qPCR_R	ATGACCAGCGAGTCTGCGCC
IbSPL27	SPL27_qPCR_F	GTGTGTGAGGTTCATTCCAAGACTGCT	qRT-PCR
	SPL27_qPCR_R	GCTCGTTGTGACCAGCTAAGCGT
IbSPL28	SPL28_qPCR_F	AGATGAAGACGAGGAAGAGGAGGA	qRT-PCR
	SPL28_qPCR_R	TTTGCGAAGACATACCACAAGAGG
IbSPL29	SPL29_qPCR_F	ACCGGCGGCATAAGGTGTGC	qRT-PCR
	SPL29_qPCR_R	GTTGTGTCCGGCCAGCCTCC
miR156b	miR156b_RT	CTCAACTGGTGTCGTGGAGTCGGCAATTCAGTTGAG TGTGCTCA	Reverse transcription
	miR156b_qPCR_F	ACACTCCAGCTGGG tgacagaagagagtg	qRT-PCR
	miR156b_qPCR_R	TGGTGTCGTGGAGTCG
miR156d	miR156d_RT	CTCAACTGGTGTCGTGGAGTCGGCAATTCAGTTGAG GTGCTCTC	Reverse transcription
	miR156d_qPCR_F	ACACTCCAGCTGGG ttgacagaagataga	qRT-PCR
	miR156d_qPCR_R	TGGTGTCGTGGAGTCG
miR156e	miR156e_RT	CTCAACTGGTGTCGTGGAGTCGGCAATTCAGTTGAG GTGCTCTC	Reverse transcription
	miR156e_qPCR_F	ACACTCCAGCTGGG ttgacagaagataga	qRT-PCR
	miR156e_qPCR_R	TGGTGTCGTGGAGTCG
