# Supplementary material for: Phylogenetic Analysis of the SQUAMOSA Promoter-Binding Protein-Like Genes in Four Ipomoea Species and Expression Profiling of the IbSPLs During Storage Root Development in Sweet Potato (Ipomoea batatas)
Source: Front Plant Sci. 2022 Jan 21;12:801061. doi: 10.3389/fpls.2021.801061 (PMC8815303; doi:10.3389/fpls.2021.801061)
Supplement: Supplementary file 1 [file Data_Sheet_1.zip › Suplementary_materials/Supplementary Table S11.xls]

## Sheet: Supplementary Table S11
Supplementary Table S11. List of transcriptomic data that were used for co-expression sub-network construction
Number	Organism	Cultivar	Tissue	Database	BioProject accession number	Run number	Remarks
1	I. batatas	Yan Shu 25	mature storage root	NGDC	PRJCA000642	CRR022881	Described in Ding et al1
2	I. batatas	Xu Shu 781	mature storage root	NGDC	PRJCA000642	CRR022882	Described in Ding et al1
3	I. batatas	Zhe Xu 1	mature storage root	NGDC	PRJCA000642	CRR022884	Described in Ding et al1
4	I. batatas	Shang Shu 13-3	mature storage root	NGDC	PRJCA000642	CRR022885	Described in Ding et al1
5	I. batatas	Xu Shu 32	mature storage root	NGDC	PRJCA000642	CRR022887	Described in Ding et al1
6	I. batatas	Ji 1-62	mature storage root	NGDC	PRJCA000642	CRR022888	Described in Ding et al1
7	I. batatas	84305	mature storage root	NGDC	PRJCA000642	CRR022890	Described in Ding et al1
8	I. batatas	Mian Shu 7	mature storage root	NGDC	PRJCA000642	CRR022891	Described in Ding et al1
9	I. batatas	Luo Shu 10	mature storage root	NGDC	PRJCA000642	CRR022893	Described in Ding et al1
10	I. batatas	Xu Shu 31	mature storage root	NGDC	PRJCA000642	CRR022894	Described in Ding et al1
11	I. batatas	Zheng Hong 22	mature storage root	NGDC	PRJCA000642	CRR022895	Described in Ding et al1
12	I. batatas	Ji Shu 6-8	mature storage root	NGDC	PRJCA000642	CRR022896	Described in Ding et al1
13	I. batatas	Xu Wen Hong Jing	mature storage root	NGDC	PRJCA000642	CRR022898	Described in Ding et al1
14	I. batatas	Su Shu 23	mature storage root	NGDC	PRJCA000642	CRR022899	Described in Ding et al1
15	I. batatas	Yu Shu 34	mature storage root	NGDC	PRJCA000642	CRR022900	Described in Ding et al1
16	I. batatas	Wan Shu 373	mature storage root	NGDC	PRJCA000642	CRR022901	Described in Ding et al1
17	I. batatas	Xu Shu 18	mature storage root	NGDC	PRJCA000642	CRR022904	Described in Ding et al1
18	I. batatas	Su Shu 22	mature storage root	NGDC	PRJCA000642	CRR022905	Described in Ding et al1
19	I. batatas	Xu Shu 22	mature storage root	NGDC	PRJCA000642	CRR022908	Described in Ding et al1
20	I. batatas	Luo Shu 0711	mature storage root	NGDC	PRJCA000642	CRR022909	Described in Ding et al1
21	I. batatas	Lao Zhai Hong Pi	mature storage root	NGDC	PRJCA000642	CRR022910	Described in Ding et al1
22	I. batatas	Sheng Li Bai Hao	mature storage root	NGDC	PRJCA000642	CRR022913	Described in Ding et al1
23	I. batatas	Yang Qing 1	mature storage root	NGDC	PRJCA000642	CRR022914	Described in Ding et al1
24	I. batatas	Fu Xu 0537-11	mature storage root	NGDC	PRJCA000642	CRR022915	Described in Ding et al1
25	I. batatas	Shang 13-4	mature storage root	NGDC	PRJCA000642	CRR022916	Described in Ding et al1
26	I. batatas	Gui Fen 2	mature storage root	NGDC	PRJCA000642	CRR022917	Described in Ding et al1
27	I. batatas	103602	mature storage root	NGDC	PRJCA000642	CRR022919	Described in Ding et al1
28	I. batatas	Shang Y10-1	mature storage root	NGDC	PRJCA000642	CRR022921	Described in Ding et al1
29	I. batatas	Ji Shu 26	mature storage root	NGDC	PRJCA000642	CRR022942	Described in Ding et al1
30	I. batatas	Luo Xu Shu 8	mature storage root	NGDC	PRJCA000642	CRR022923	Described in Ding et al1
31	I. batatas	Xu Shu 29	mature storage root	NGDC	PRJCA000642	CRR022926	Described in Ding et al1
32	I. batatas	Xu Shu 28	mature storage root	NGDC	PRJCA000642	CRR022929	Described in Ding et al1
33	I. batatas	Yan Shu 22	mature storage root	NGDC	PRJCA000642	CRR022930	Described in Ding et al1
34	I. batatas	Xiang Shu 6	mature storage root	NGDC	PRJCA000642	CRR022933	Described in Ding et al1
35	I. batatas	Xu Yu Shu 34	mature storage root	NGDC	PRJCA000642	CRR022934	Described in Ding et al1
36	I. batatas	Gui Shu 2	mature storage root	NGDC	PRJCA000642	CRR022935	Described in Ding et al1
37	I. batatas	Ji Shu 26	mature storage root	NGDC	PRJCA000642	CRR022922	Described in Ding et al1
38	I. batatas	Yan Shu 26	mature storage root	NGDC	PRJCA000642	CRR022938	Described in Ding et al1
39	I. batatas	Nan Jing M6-76	mature storage root	NGDC	PRJCA000642	CRR022939	Described in Ding et al1
40	I. batatas	Ji Fen 1	mature storage root	NGDC	PRJCA000642	CRR022940	Described in Ding et al1
41	I. batatas	Nan Jing 92	mature storage root	NGDC	PRJCA000642	CRR022941	Described in Ding et al1
42	I. batatas	Ji Shu 22	mature storage root	NGDC	PRJCA000642	CRR022937	Described in Ding et al1
43	I. batatas	Shang 13-2	mature storage root	NGDC	PRJCA000642	CRR022943	Described in Ding et al1
44	I. batatas	Shang 0829-1	mature storage root	NGDC	PRJCA000642	CRR022944	Described in Ding et al1
45	I. batatas	Su Yu 303	mature storage root	NGDC	PRJCA000642	CRR022903	Described in Ding et al1
46	I. batatas	Xu 02-9-11	mature storage root	NGDC	PRJCA000642	CRR022897	Described in Ding et al1
47	I. batatas	104309	mature storage root	NGDC	PRJCA000642	CRR022907	Described in Ding et al1
48	I. batatas	102225	mature storage root	NGDC	PRJCA000642	CRR022883	Described in Ding et al1
49	I. batatas	Nan Zi 008	mature storage root	NGDC	PRJCA000642	CRR022886	Described in Ding et al1
50	I. batatas	100571	mature storage root	NGDC	PRJCA000642	CRR022889	Described in Ding et al1
51	I. batatas	B2F1023	mature storage root	NGDC	PRJCA000642	CRR022902	Described in Ding et al1
52	I. batatas	105722	mature storage root	NGDC	PRJCA000642	CRR022906	Described in Ding et al1
53	I. batatas	107002	mature storage root	NGDC	PRJCA000642	CRR022911	Described in Ding et al1
54	I. batatas	102616	mature storage root	NGDC	PRJCA000642	CRR022912	Described in Ding et al1
55	I. batatas	Xu Zi Shu 5	mature storage root	NGDC	PRJCA000642	CRR022918	Described in Ding et al1
56	I. batatas	Guang Zi Shu 8	mature storage root	NGDC	PRJCA000642	CRR022920	Described in Ding et al1
57	I. batatas	Gan Shu 1	mature storage root	NGDC	PRJCA000642	CRR022924	Described in Ding et al1
58	I. batatas	102509	mature storage root	NGDC	PRJCA000642	CRR022925	Described in Ding et al1
59	I. batatas	Xu Zi Shu 3	mature storage root	NGDC	PRJCA000642	CRR022927	Described in Ding et al1
60	I. batatas	Y09-14	mature storage root	NGDC	PRJCA000642	CRR022931	Described in Ding et al1
61	I. batatas	104220	mature storage root	NGDC	PRJCA000642	CRR022932	Described in Ding et al1
62	I. batatas	Ji Hei 1	mature storage root	NGDC	PRJCA000642	CRR022936	Described in Ding et al1
63	I. batatas	Shang Xu Zi 1	mature storage root	NGDC	PRJCA000642	CRR022945	Described in Ding et al1
64	I. batatas	Qin Zi Shu 2	mature storage root	NGDC	PRJCA000642	CRR022946	Described in Ding et al1
65	I. batatas	Ji Zi 7-9	mature storage root	NGDC	PRJCA000642	CRR022947	Described in Ding et al1
66	I. batatas	Yan Zi Shu 10310	mature storage root	NGDC	PRJCA000642	CRR022948	Described in Ding et al1
67	I. batatas	Ji 08365	mature storage root	NGDC	PRJCA000642	CRR022949	Described in Ding et al1
68	I. batatas	Xu Zi Shu 6	mature storage root	NGDC	PRJCA000642	CRR022950	Described in Ding et al1
69	I. batatas	Luo Zi Shu 3	mature storage root	NGDC	PRJCA000642	CRR022951	Described in Ding et al1
70	I. batatas	Fu Zi Shu 1	mature storage root	NGDC	PRJCA000642	CRR022952	Described in Ding et al1
71	I. batatas	Ning Zi Shu 4	mature storage root	NGDC	PRJCA000642	CRR022953	Described in Ding et al1
72	I. batatas	E Zi Shu 13	mature storage root	NGDC	PRJCA000642	CRR022954	Described in Ding et al1
73	I. batatas	Mian Zi Shu 12	mature storage root	NGDC	PRJCA000642	CRR022955	Described in Ding et al1
74	I. batatas	Chuan Shu 10-15-3	mature storage root	NGDC	PRJCA000642	CRR022956	Described in Ding et al1
75	I. batatas	Qz439	mature storage root	NGDC	PRJCA000642	CRR022957	Described in Ding et al1
76	I. batatas	Zhe Zi Shu 5	mature storage root	NGDC	PRJCA000642	CRR022958	Described in Ding et al1
77	I. batatas	Ning Zi Shu 1	mature storage root	NGDC	PRJCA000642	CRR022959	Described in Ding et al1
78	I. batatas	Guang Zi Shu 9	mature storage root	NGDC	PRJCA000642	CRR022960	Described in Ding et al1
79	I. batatas	Zhan Zi Shu 1	mature storage root	NGDC	PRJCA000642	CRR022961	Described in Ding et al1
80	I. batatas	Quan Shu 9-6	mature storage root	NGDC	PRJCA000642	CRR022962	Described in Ding et al1
81	I. batatas	Jin Shu 13	mature storage root	NGDC	PRJCA000642	CRR022963	Described in Ding et al1
82	I. batatas	Long Zi Shu 6	mature storage root	NGDC	PRJCA000642	CRR022964	Described in Ding et al1
83	I. batatas	Long Jin Shu 1	mature storage root	NGDC	PRJCA000642	CRR022965	Described in Ding et al1
84	I. batatas	Yu Zi Shu 7	mature storage root	NGDC	PRJCA000642	CRR022966	Described in Ding et al1
85	I. batatas	Guang Shu 161	mature storage root	NGDC	PRJCA000642	CRR022968	Described in Ding et al1
86	I. batatas	Xu Shu 33	mature storage root	NGDC	PRJCA000642	CRR022928	Described in Ding et al1
87	I. batatas	Gui Zi Wei 1	mature storage root	NGDC	PRJCA000642	CRR022967	Described in Ding et al1
88	I. batatas	Chuan Shu 101	mature storage root	NGDC	PRJCA000642	CRR022892	Described in Ding et al1
References
1. Ding N, Wang A, Zhang X, Wu Y, Wang R, Cui H, Huang R, Luo Y: Identification and analysis of glutathione S-transferase gene family in sweet potato reveal divergent GST-mediated networks in aboveground and underground tissues in response to abiotic stresses. BMC plant biology 2017, 17(1):225.
