# Supplementary material for: Phylogenetic Analysis of the SQUAMOSA Promoter-Binding Protein-Like Genes in Four Ipomoea Species and Expression Profiling of the IbSPLs During Storage Root Development in Sweet Potato (Ipomoea batatas)
Source: Front Plant Sci. 2022 Jan 21;12:801061. doi: 10.3389/fpls.2021.801061 (PMC8815303; doi:10.3389/fpls.2021.801061)
Supplement: Supplementary file 1 [file Data_Sheet_1.zip › Suplementary_materials/Supplementary Table S12.xls]

## Sheet: Supplementary Table S12
Supplementary Table S12. List of genes co-expressed with IbSPLs
Genes co-expressed with IbSPL20		Genes co-expressed with IbSPL9		Genes co-expressed with IbSPL10		Genes co-expressed with IbSPL1		Genes co-expressed with IbSPL16		Genes co-expressed with IbSPL17		Genes co-expressed with IbSPL21		Genes co-expressed with IbSPL28
Gene ID	weight	Gene ID	weight	Gene ID	weight	Gene ID	weight	Gene ID	weight	Gene ID	weight	Gene ID	weight	Gene ID	weight
g61494	0.0539267	g59490	0.0682451	g12846	0.0962324	g53706	0.0675545	g57076	0.098914	g57720	0.123456	g20335	0.10136	g20335	0.106576
		g4975	0.060902	g25925	0.0945892	g44533	0.0585762	g43135	0.0917572	g20335	0.122464	g30105	0.0988152	g57720	0.105143
		g25057	0.0606805	g59490	0.093323	g20335	0.0573071	g24947	0.0900166	g24947	0.121077	g24283	0.0979163	g59404	0.0998357
		g46395	0.0602594	g58651	0.0918401	g13232	0.0571536	g23370	0.0894127	g55228	0.118115	g57720	0.0975352	g24283	0.0997928
		g12244	0.0595311	g59622	0.0909619	g30105	0.0568436	g57720	0.0885922	g53136	0.114869	g53706	0.0958753	g42940	0.0988117
		g54384	0.0592505	g43793	0.0864752	g42940	0.0560797	g55228	0.0879065	g18585	0.113237	g23370	0.0958362	g53136	0.09818
		g60407	0.0590452	g48328	0.0855674	g54610	0.0549169	g12183	0.0871117	g24283	0.112178	g53136	0.0947607	g18585	0.0966752
		g8784	0.058306	g43726	0.0835352	g57015	0.052808	g38575	0.0860782	g59404	0.112154	g18585	0.0929569	g5386	0.0965111
		g59385	0.0567966	g60574	0.0798437	g9817	0.0512678	g24283	0.0844477	g29364	0.111002	g22249	0.0928699	g55108	0.0964227
		g38065	0.0566844	g22892	0.0796816	g43423	0.0506831	g29364	0.0841331	g22249	0.109448	g42940	0.0926721	g12183	0.0953144
		g24928	0.056577	g20584	0.0777849	g52429	0.0506447	g18585	0.0816649	g12183	0.107991	g59404	0.0921139	g24947	0.0950642
		g134	0.0552502	g880	0.0777026	g41850	0.0501129	g59018	0.0813214	g5386	0.107933	g57015	0.089838	g23370	0.0950377
		g32116	0.0548044	g13598	0.0776387			g42574	0.0800213	g55295	0.106086	g55228	0.0891503	g34208	0.0947734
		g54067	0.0532992	g42179	0.0773976			g29757	0.0795421	g23370	0.105771	g24947	0.0890085	g22249	0.0936531
		g43793	0.0530624	g25435	0.0759887			g24112	0.0768754	g59018	0.105753	g9395	0.0881562	g55295	0.0933363
		g34948	0.0524172	g13563	0.0758628			g20360	0.0761951	g30105	0.105101	g43135	0.0875174	g55228	0.0926861
		g50361	0.0509028	g4914	0.0747789			g48345	0.0759175	g38575	0.105099	g43423	0.0872813	g29364	0.0923847
				g62331	0.0741436			g32526	0.0753886	g53706	0.104609	g60939	0.0867991	g60939	0.0917605
				g9904	0.0732498			g22249	0.0752252	g42940	0.103815	g38706	0.086483	g25643	0.0902574
				g517	0.0724538			g63301	0.0752104	g57015	0.103142	g56474	0.0861167	g35477	0.0900811
				g59013	0.0719125			g5386	0.0745976	g35477	0.102008	g5535	0.085997	g59018	0.0889494
				g50512	0.0709011			g64133	0.0739691	g43135	0.100685	g48345	0.0852043	g57015	0.0877128
				g13533	0.0702256			g21638	0.0739418	g59373	0.100588	g35477	0.0840336	g7658	0.086191
				g59385	0.0701149			g25643	0.0738849	g7658	0.0999739	g13232	0.0837462	g30105	0.0847363
				g47154	0.0683016			g35477	0.0726134	g9395	0.0984537	g55295	0.0833346	g43423	0.0838455
				g34303	0.0682645			g25958	0.0725493	g55108	0.0976575	g29364	0.0832726	g17201	0.0833691
				g20376	0.0680269			g5238	0.072108	g21638	0.0972223	g34208	0.0823897	g38706	0.0832018
				g59498	0.067844			g20335	0.0719577	g52429	0.0970109	g24431	0.0815023	g53706	0.0829429
				g9401	0.0677739			g46979	0.071548	g37034	0.0966814	g13156	0.0814587	g13156	0.0818962
				g38768	0.0673333			g59404	0.0713364	g48345	0.0964707	g52429	0.0813844	g63301	0.0815832
				g42128	0.0670088			g18301	0.0704118	g42574	0.0947975	g37034	0.0806798	g9395	0.0814767
				g34703	0.0669072			g16903	0.0700642	g17201	0.0941423	g34931	0.079505	g13232	0.0812786
				g25552	0.0668992			g53136	0.0699315	g43423	0.093666	g63301	0.0793439	g38575	0.0812323
				g55227	0.0667382			g59646	0.0697308	g25643	0.0935666	g26624	0.0793362	g9851	0.0808586
				g12603	0.0658974			g59373	0.0694817	g43088	0.0934407	g55108	0.0792695	g43135	0.0802039
				g42790	0.0653013			g37118	0.0694653	g7393	0.0930734	g17201	0.0786591	g26624	0.0783013
				g17267	0.0652147			g25419	0.0692283	g5535	0.0927258	g12183	0.0784538	g60383	0.0782688
				g59566	0.0650829			g15610	0.0688446	g60939	0.0923093	g42574	0.077974	g46979	0.0780901
				g6342	0.0649901			g17201	0.0683793	g34208	0.0922171	g41693	0.0779603	g35076	0.0779244
				g40777	0.0646027			g4973	0.0681133	g20360	0.0921227	g5386	0.0768096	g5535	0.0776774
				g50361	0.0640015			g5535	0.0670954	g20550	0.0915435	g9851	0.0766628	g21638	0.0769189
				g42502	0.06397			g38211	0.0668828	g38706	0.091406	g12302	0.076171	g48345	0.0763936
				g3854	0.0637949			g62117	0.06666	g35076	0.09011	g28748	0.0760803	g41708	0.0762906
				g25057	0.0634618			g60383	0.0659749	g32526	0.0900699	g37118	0.0754279	g59795	0.076266
				g34948	0.0634447			g8286	0.0658777	g61572	0.0899533	g59018	0.0751729	g52429	0.0761404
				g20388	0.063321			g26624	0.0656576	g56474	0.089427	g9817	0.0747913	g59373	0.0760852
				g33907	0.062996			g43088	0.0655398	g59646	0.0882349	g50050	0.0747615	g24431	0.075804
				g5088	0.0628453			g28748	0.0650566	g60383	0.0876049	g16980	0.0745452	g35600	0.0754322
				g59514	0.0627521			g34931	0.064783	g28748	0.0872369	g38579	0.0736673	g7393	0.0753463
				g11909	0.0627235			g12302	0.0647403	g9851	0.087013	g44533	0.0733262	g20550	0.0752689
				g59772	0.0625579			g46144	0.0645526	g24431	0.0864962	g13702	0.0729751	g20360	0.0751436
				g48560	0.0625233			g9395	0.064332	g30541	0.0859929	g34540	0.0727506	g57076	0.0746422
				g20390	0.0619606			g60058	0.0640097	g13156	0.0859565	g20550	0.072654	g60929	0.0745438
				g58001	0.0610153			g62102	0.0639851	g37118	0.0859363	g23828	0.072609	g37034	0.074015
				g38065	0.0609933			g38689	0.063544	g5238	0.0858681	g30541	0.0724056	g37118	0.0737703
				g54769	0.0609832			g31625	0.0633223	g57076	0.0853919	g5238	0.0723532	g5238	0.0733806
				g46395	0.0607463			g63073	0.0632393	g26624	0.0851831	g9863	0.0721647	g24430	0.0721478
				g4739	0.0602996			g20583	0.0625469	g63301	0.084773	g41850	0.071853	g32526	0.0718866
				g50516	0.0599253			g7393	0.062455	g12302	0.0843796	g43088	0.0718261	g16980	0.0714969
				g25607	0.0597594			g38706	0.0622096	g19658	0.0832999	g59668	0.0715198	g54039	0.0701264
				g25996	0.0597323			g13649	0.0619299	g29757	0.0831857	g59646	0.0713372	g59745	0.0699299
				g59399	0.059699			g248	0.061303	g34931	0.0829583	g41708	0.0710941	g24783	0.0697933
				g24522	0.059576			g25446	0.061231	g13232	0.0828723	g38575	0.0709888	g16903	0.0696965
				g10102	0.0594854			g47463	0.0608762	g38211	0.0819165	g46144	0.0706319	g29757	0.0696389
				g60407	0.0589861			g60929	0.0607737	g24430	0.0816843	g7658	0.0705806	g17668	0.069551
				g3863	0.0585166			g7658	0.0607613	g9817	0.0816822	g4509	0.0700926	g61572	0.0694752
				g17044	0.0570934			g17668	0.0607253	g13649	0.0814206	g34139	0.0700163	g34931	0.0693961
				g24928	0.0569354			g47068	0.0606259	g46979	0.0809559	g53327	0.0696803	g189	0.0693398
				g54816	0.0567618			g35076	0.0603444	g50050	0.0803909	g25141	0.069611	g28748	0.0690341
				g54461	0.0566633			g59745	0.0601759	g38579	0.0796947	g58486	0.069602	g33701	0.0686197
				g54844	0.0564898			g34547	0.0601717	g60058	0.0796442	g31168	0.0692677	g25419	0.0685763
				g37181	0.0563113			g42228	0.059902	g24112	0.0796161	g57798	0.0692244	g43088	0.0684328
				g19358	0.0563025			g682	0.0598981	g60929	0.0795141	g41968	0.0687424	g25317	0.0684111
				g43782	0.0560689			g19584	0.0597454	g59745	0.079366	g7393	0.0686823	g62102	0.0682753
				g33871	0.0559543			g55108	0.0596376	g59668	0.0790253	g832	0.0684525	g59646	0.0681257
				g10197	0.0558474			g35462	0.0595324	g59795	0.0785082	g12829	0.0683709	g56474	0.067728
				g19671	0.0557405			g52429	0.0594475	g64133	0.0784861	g38176	0.0682739	g13702	0.0672421
				g17446	0.0555225			g299	0.0591664	g54039	0.0782391	g46979	0.0680539	g38211	0.0671461
				g6050	0.0553447			g47690	0.0591568	g30398	0.0781826	g51133	0.068006	g19658	0.0664304
				g61211	0.055122			g9462	0.0589952	g4509	0.078058	g60038	0.0679848	g23915	0.0660015
				g60359	0.0550251			g55713	0.0584008	g43027	0.0780084	g59373	0.0678298	g62117	0.0659642
				g22773	0.0548149			g971	0.0583529	g25446	0.0778392	g32526	0.0676997	g41850	0.0658664
				g24627	0.0547281			g13702	0.0582955	g16980	0.0772799	g18097	0.0676799	g24112	0.0657743
				g3540	0.0545219			g59795	0.0582055	g13702	0.0771105	g47636	0.0674885	g40994	0.0656963
				g30490	0.0541506			g37034	0.0581914	g55153	0.0770085	g19339	0.0674849	g47465	0.0656718
				g12514	0.0541419			g60939	0.0581675	g24854	0.0766684	g21638	0.0673778	g42467	0.065645
				g62479	0.0540319			g31283	0.0581397	g38178	0.0763955	g20738	0.067315	g30541	0.0654021
				g54384	0.0540006			g58592	0.0580991	g13668	0.0762596	g59795	0.0672559	g44533	0.0650309
				g62751	0.0537461			g42467	0.0578695	g44533	0.0761958	g60837	0.0672405	g13649	0.064953
				g43658	0.0533974			g21182	0.0578167	g62102	0.0757452	g25643	0.0671563	g13668	0.0648399
				g29049	0.0533858			g24854	0.0577729	g9863	0.0755576	g60383	0.0671016	g4509	0.064586
				g17796	0.0532076			g5366	0.0577209	g46144	0.0754859	g9812	0.0663767	g35462	0.0644345
				g20633	0.0528554			g47691	0.0574601	g47690	0.0753606	g43006	0.066234	g12302	0.0641204
				g54067	0.0527467			g60019	0.0573852	g57848	0.0753445	g24430	0.0661792	g47463	0.064022
				g47637	0.0523463			g13156	0.0572987	g4906	0.0752866	g20497	0.0659639	g42574	0.0637144
				g41450	0.0521924			g31291	0.0572363	g41708	0.0749976	g57848	0.06566	g25946	0.0636415
				g39351	0.0517294			g34051	0.0572113	g30596	0.0749792	g50084	0.0656375	g30596	0.0636109
				g43368	0.0516474			g19658	0.0570216	g47636	0.0743549	g50305	0.0655754	g29334	0.0635215
				g20831	0.0515965			g56474	0.0569852	g62117	0.0740351	g12172	0.0655175	g55153	0.0634856
				g12244	0.0515942			g63869	0.0568805	g58486	0.0737375	g4906	0.0655015	g30398	0.0632721
				g4975	0.051312			g30398	0.0566029	g12172	0.0736321	g42688	0.0654604	g25446	0.0631739
				g255	0.051203			g38178	0.0564957	g25419	0.073624	g12242	0.0652527	g24671	0.0629855
				g34100	0.0509164			g1074	0.0561652	g53327	0.0735109	g24388	0.0651603	g64133	0.0629457
				g4951	0.0508594			g29409	0.0561494	g57798	0.0734147	g60512	0.0650868	g26623	0.0628549
				g59560	0.0508405			g24431	0.0559154	g34139	0.0733536	g39026	0.0647723	g9274	0.0623787
				g43466	0.0506121			g38317	0.0558255	g33701	0.0731787	g24783	0.0647388	g43027	0.0623122
				g50282	0.0502659			g53706	0.0556588	g41693	0.0729808	g35200	0.064736	g47068	0.0621246
								g55628	0.0554515	g42467	0.0729254	g29757	0.0647334	g292	0.0620521
								g60512	0.0553148	g16903	0.0728836	g7791	0.0647187	g24854	0.0616179
								g13668	0.055225	g26623	0.0727815	g13649	0.0646491	g12172	0.0611865
								g58390	0.0550977	g55713	0.0726791	g8272	0.0645901	g42946	0.0608898
								g14018	0.0550025	g19584	0.0726317	g38178	0.0645815	g19584	0.0607808
								g58850	0.0549217	g41687	0.0726188	g26053	0.064575	g58486	0.0607614
								g31263	0.0549018	g35462	0.0722856	g60944	0.0645638	g60058	0.0606663
								g30105	0.0547451	g18301	0.0722351	g15677	0.0645634	g18301	0.0605475
								g10066	0.0546349	g40994	0.0719554	g42757	0.06456	g47636	0.0605205
								g59030	0.0545991	g17668	0.0718529	g57076	0.0645298	g43488	0.0604784
								g58488	0.0545596	g54887	0.0716301	g59745	0.0644738	g57798	0.059857
								g41907	0.0543926	g47691	0.0710808	g2393	0.0644359	g841	0.0597555
								g47636	0.0543879	g43488	0.070864	g25776	0.0644316	g682	0.0595159
								g9851	0.0543817	g58661	0.0701981	g20482	0.0643556	g38579	0.0593987
								g58683	0.0543077	g25317	0.0700578	g20839	0.0643107	g29409	0.0591619
								g42940	0.0541172	g41850	0.0699321	g9462	0.0643085	g17453	0.0587907
								g34411	0.0537674	g62652	0.0699287	g29998	0.0643074	g25958	0.0587199
								g53547	0.0534332	g31291	0.0694195	g13309	0.0642551	g38242	0.0586789
								g57015	0.0533392	g38242	0.0693101	g58520	0.0642171	g9921	0.0586514
								g55153	0.0533311	g12829	0.0690147	g26026	0.0641362	g41693	0.0582941
								g437	0.0533215	g25958	0.068966	g54610	0.0641051	g59668	0.0581144
								g58486	0.0527244	g24783	0.0687958	g42597	0.0640654	g5482	0.0580227
								g5127	0.0527212	g23915	0.0687117	g34371	0.0640246	g47962	0.0579613
								g40994	0.0525985	g29156	0.0684629	g55233	0.064022	g29156	0.0579432
								g26623	0.0523531	g299	0.0683054	g57703	0.0639595	g9817	0.0576355
								g25398	0.0522556	g11915	0.0677422	g20360	0.0639278	g29828	0.0573457
								g58520	0.0521336	g58520	0.0677102	g21182	0.0639032	g34540	0.0573356
								g19416	0.052095	g59806	0.0675658	g33701	0.0639014	g62652	0.057306
								g55295	0.0517439	g43006	0.0673985	g25419	0.06388	g13682	0.0572754
								g43006	0.0517011	g35600	0.0671717	g19281	0.0638112	g55659	0.0572003
								g1129	0.0515551	g34540	0.0671553	g20200	0.0638106	g24510	0.0569972
								g24671	0.0514576	g34411	0.0669498	g35462	0.0637993	g47758	0.0567159
								g54887	0.051437	g47463	0.0668975	g59206	0.0637744	g55713	0.0566186
								g25985	0.0511034	g20583	0.0666277	g59990	0.063732	g38178	0.0565761
								g54039	0.0509324	g31625	0.066337	g54756	0.0636789	g34139	0.0563973
								g16980	0.0508211	g9921	0.0658925	g64059	0.0636734	g31291	0.0563356
								g39324	0.0507031	g248	0.065887	g12247	0.0634564	g16869	0.0561911
								g20550	0.050337	g9462	0.0658209	g1124	0.0634328	g30029	0.0558573
								g60944	0.0503317	g55628	0.0657191	g22402	0.0634208	g19416	0.0558537
								g31407	0.0500667	g37366	0.0655561	g52524	0.0633805	g50050	0.0555898
										g31168	0.0652537	g41810	0.063365	g47690	0.0555653
										g47068	0.065241	g4923	0.0633424	g61468	0.0554376
										g682	0.0651727	g17668	0.0632748	g53327	0.0554332
										g17340	0.0649024	g16109	0.0632459	g29078	0.0554037
										g38689	0.0645151	g58390	0.0632403	g55677	0.0553542
										g29078	0.0644762	g34536 (IbSPL17)	0.0632286	g1074	0.0551099
										g47465	0.0644536	g47465	0.0632263	g31263	0.0547946
										g57587	0.0643097	g24054	0.0632253	g15610	0.0547568
										g29828	0.0640315	g29078	0.0632013	g58520	0.0545556
										g60512	0.0638995	g50565	0.0631796	g12829	0.0544795
										g25221	0.0637571	g38672	0.0631682	g58683	0.0544392
										g46451	0.0637122	g13342	0.0631598	g38689	0.054195
										g51069	0.0635591	g34547	0.0631564	g54887	0.0540498
										g16869	0.0635534	g59806	0.0630323	g9863	0.0539468
										g59096	0.0633539	g41907	0.0629827	g25221	0.0538923
										g31263	0.0633441	g60616	0.0629566	g4906	0.0538226
										g46868 (IbSPL21)	0.0632286	g47776	0.0628996	g37366	0.0537846
										g58390	0.0632123	g48918	0.0628853	g55628	0.0536347
										g21182	0.0630445	g28893	0.062873	g61108	0.0534177
										g8151	0.0629331	g26623	0.0627531	g11915	0.0532048
										g61060	0.0626057	g26179	0.0627291	g20583	0.0531578
										g42131	0.062422	g25446	0.0626613	g55002	0.0531269
										g29104	0.0624158	g46142	0.0626496	g59096	0.0529612
										g15610	0.0623752	g58061	0.0625652	g9849	0.0529271
										g17453	0.0623463	g58661	0.0625638	g17340	0.0529165
										g189	0.0622668	g13110	0.0625218	g58390	0.0526146
										g59030	0.0622442	g299	0.0625027	g46144	0.0524099
										g30787	0.0618721	g29416	0.0624839	g41687	0.0523544
										g30029	0.0617532	g4900	0.0624801	g47691	0.0518522
										g9274	0.0615703	g62578	0.0624476	g17223	0.0518307
										g292	0.0615176	g3959	0.0624369	g37769	0.0516951
										g35273	0.0613013	g30787	0.0624229	g4973	0.0516844
										g55659	0.0612174	g248	0.0624169	g52283	0.0516493
										g25357	0.0611976	g25357	0.0623999	g21444	0.0516217
										g25776	0.0611651	g20830	0.0623994	g43006	0.0516103
										g1074	0.061036	g34147	0.0623733	g248	0.0514508
										g19416	0.0609615	g60009	0.0623024	g2393	0.0514396
										g4522	0.0609024	g42476	0.0621736	g31292	0.0514274
										g30519	0.0608595	g602	0.0621344	g46873	0.0514098
										g4973	0.0605381	g13701	0.0620901	g64	0.0513399
										g42946	0.0602993	g59301	0.0619152	g60595	0.0512916
										g34547	0.0602769	g58907	0.0618825	g43895	0.0512092
										g48918	0.0600166	g318	0.0618761	g35273	0.0509733
										g31292	0.0599266	g57587	0.0618578	g5366	0.0509566
										g9849	0.059767	g59343	0.0618546	g26891	0.0509547
										g20200	0.0596678	g8151	0.0618422	g13371	0.0509044
										g29334	0.0595901	g4404	0.0618398	g30838	0.0507638
										g10443	0.0595327	g30920	0.0618005	g10905	0.0506969
										g25946	0.0593829	g58861	0.0617341	g31638	0.0503019
										g28893	0.0593597	g13494	0.0617277	g9500	0.0501205
										g58488	0.0593542	g39389	0.061679	g14018	0.0500936
										g24821	0.059278	g13651	0.0615677
										g50795	0.0591805	g41741	0.061529
										g46873	0.059098	g32752	0.0614861
										g29998	0.0589426	g29972	0.0614827
										g34949	0.0589162	g18104	0.061437
										g25042	0.0588313	g54743	0.0614285
										g10206	0.058729	g20579	0.0614181
										g62578	0.0585813	g51069	0.0613837
										g4923	0.0585661	g4996	0.061377
										g60270	0.0582079	g35076	0.0613552
										g55233	0.0581768	g1007	0.0611962
										g37769	0.0580335	g30596	0.0611747
										g42526	0.0579491	g3760	0.0611716
										g18097	0.0579385	g33902	0.0611677
										g47962	0.0578734	g60405	0.0610657
										g544	0.0578183	g62102	0.0610463
										g31693	0.0577246	g53547	0.0609683
										g58320	0.0577031	g30686	0.0609552
										g60945	0.057682	g60516	0.0608997
										g1069	0.0575424	g25368	0.0608232
										g61468	0.0573676	g13716	0.060761
										g13309	0.0573307	g58140	0.060739
										g13342	0.0572979	g9849	0.0607067
										g24671	0.0572941	g54887	0.0607018
										g30686	0.0572869	g10066	0.0606686
										g21343	0.0571318	g30665	0.0606658
										g61187	0.0570257	g60871	0.0606573
										g39389	0.0569987	g29156	0.0606561
										g42332	0.0569549	g60595	0.0606365
										g42228	0.0568899	g21300	0.0606287
										g44558	0.0568574	g16785	0.0606216
										g47758	0.0568288	g25985	0.0606099
										g31283	0.0566881	g25090	0.0606017
										g55002	0.0566757	g62117	0.0605285
										g21444	0.0566565	g19535	0.0605046
										g655	0.0566416	g31622	0.060464
										g9500	0.056601	g48029	0.0604245
										g5482	0.0565528	g55153	0.0604168
										g31622	0.0564761	g62725	0.0604056
										g55596	0.0564554	g31625	0.0604001
										g9013	0.0564162	g38741	0.0603926
										g30920	0.0564074	g12838	0.0603837
										g24510	0.0562899	g19559	0.0603741
										g25985	0.0562697	g59113	0.0603088
										g60595	0.0562326	g682	0.0602781
										g38782	0.0561448	g4468	0.0602724
										g5127	0.0561017	g56192	0.0602524
										g54685	0.056039	g13668	0.0602474
										g12236	0.0560216	g1129	0.0602186
										g5511	0.0559536	g42131	0.0602133
										g34564	0.0558676	g41897	0.0601985
										g54756	0.0557597	g61572	0.0601016
										g8272	0.0557258	g38697	0.0600519
										g38995	0.0557087	g34411	0.0600263
										g971	0.0556732	g23915	0.0600183
										g43914	0.0556336	g60437	0.0599476
										g8146	0.0555744	g46132	0.0599355
										g2393	0.0555484	g43914	0.0599229
										g41734	0.0555345	g55628	0.0598001
										g52283	0.0554705	g34949	0.0597868
										g12272	0.0554501	g61961	0.0597832
										g59343	0.0554263	g11915	0.05977
										g25310	0.0553283	g20583	0.0597628
										g20683	0.0553226	g60366	0.0597287
										g59930	0.0552531	g40994	0.0596892
										g19281	0.0552083	g5223	0.0594017
										g9422	0.0552013	g38211	0.0594017
										g54610	0.0550244	g9986	0.0593948
										g20830	0.0549702	g46476	0.0593604
										g37924	0.0548519	g56697	0.0593039
										g39324	0.0548173	g30687	0.0592729
										g17455	0.0547873	g1069	0.0592682
										g54452	0.0545652	g38689	0.0592665
										g60944	0.0545375	g37680	0.0592308
										g60837	0.0544938	g31507	0.0592
										g49799	0.0543137	g9590	0.0591306
										g52524	0.0542492	g43488	0.0590867
										g47776	0.0541015	g37924	0.0590827
										g17223	0.0540945	g37366	0.0590413
										g53975	0.0540783	g55596	0.0590355
										g48016	0.0540391	g17337	0.0590259
										g60616	0.0540257	g38632	0.0590059
										g1129	0.0540199	g8756	0.0589822
										g59069	0.0540132	g42955	0.0589771
										g46142	0.0539402	g42030	0.0588341
										g437	0.053938	g60273	0.0587772
										g35118	0.0538942	g39298	0.0587418
										g56192	0.0538903	g4163	0.0587266
										g59990	0.0538633	g24112	0.0587042
										g13682	0.0538111	g10206	0.0586509
										g29409	0.0537825	g19686	0.0585894
										g25543	0.0535804	g189	0.0584962
										g38176	0.0534973	g62936	0.0584328
										g29339	0.0534413	g38242	0.0584049
										g5366	0.0534248	g45722	0.0583918
										g60516	0.0534005	g29339	0.0583767
										g50902	0.0532905	g38995	0.0583639
										g49015	0.0532771	g43963	0.0583374
										g19656	0.0532039	g41687	0.0582446
										g4800	0.0531819	g58682	0.0582443
										g50565	0.0530588	g25317	0.0582322
										g13371	0.0530042	g52691	0.0581258
										g59329	0.0529538	g13532	0.0581046
										g841	0.0529077	g12174	0.0580988
										g25090	0.0529008	g7638	0.058087
										g58683	0.0528884	g29264	0.0580605
										g43685	0.0528495	g19656	0.0580188
										g53547	0.0527533	g60270	0.0579731
										g58061	0.0525983	g7368	0.0579573
										g59113	0.0525833	g59096	0.0579234
										g29818	0.0525483	g971	0.0578829
										g19339	0.0524229	g49430	0.0578742
										g35022	0.0522683	g29112	0.0578637
										g58643	0.0522408	g11247	0.0578413
										g56715	0.052217	g33998	0.057822
										g54743	0.0522079	g34257	0.0578166
										g37680	0.0521661	g59173	0.0578029
										g15562	0.0521062	g4800	0.0577969
										g61254	0.0520272	g14552	0.0577928
										g50084	0.0519623	g59946	0.0577443
										g30687	0.0519275	g292	0.0577094
										g41907	0.0519189	g39893	0.0577044
										g63981	0.0518138	g45980	0.0576006
										g54413	0.0517726	g10187	0.0575673
										g25620	0.0517033	g19584	0.0574801
										g30834	0.0516396	g34335	0.0574717
										g35491	0.0515956	g12485	0.0573862
										g9986	0.0515936	g63443	0.0573816
										g50305	0.0515501	g64111	0.0573744
										g922	0.0515161	g60389	0.0573708
										g60405	0.0513267	g54413	0.0573657
										g24526	0.0513211	g17076	0.0573222
										g60273	0.0513089	g9921	0.0572853
										g39239	0.0512994	g58888	0.0572742
										g40817	0.0512888	g42039	0.0572731
										g55677	0.0512747	g34173	0.057248
										g59051	0.0512254	g17892	0.057223
										g46521	0.0511728	g20683	0.0571336
										g63073	0.0511542	g4973	0.0571138
										g4900	0.0511233	g37922	0.0571053
										g41841	0.0511013	g60945	0.0570767
										g52691	0.0510412	g49865	0.0570697
										g27062	0.0510236	g18118	0.0570225
										g26179	0.0510151	g33849	0.0569946
										g19562	0.0509986	g25638	0.0569587
										g49763	0.0509975	g8891	0.0569104
										g34147	0.0509875	g10186	0.0568986
										g53952	0.0509844	g9344	0.0568831
										g8286	0.0509838	g60440	0.0568685
										g60592	0.0507771	g4306	0.0568639
										g31262	0.0507698	g21509	0.0568352
										g24054	0.0507179	g7168	0.0568068
										g3962	0.0506741	g47068	0.056801
										g21363	0.0506658	g45098	0.0567883
										g45980	0.0506145	g61724	0.0567821
										g21318	0.050614	g49456	0.0567737
										g43552	0.0505544	g58592	0.0567318
										g31638	0.0504944	g13305	0.0566977
										g45602	0.0504913	g34564	0.0566869
										g27063	0.0504491	g46171	0.0566528
										g58140	0.05043	g11688	0.0565749
										g29029	0.0504153	g62807	0.0565582
										g53843	0.0503772	g59994	0.0564961
										g59770	0.0503594	g41841	0.0564889
										g43206	0.0503543	g63683	0.0564785
										g18330	0.0502729	g13652	0.0564723
										g25764	0.0502282	g21017	0.0564486
										g12351	0.0501525	g12615	0.0564481
										g16938	0.0500738	g60966	0.0564205
										g29481	0.0500692	g24854	0.0563908
										g43895	0.0500586	g55173	0.0563328
										g58592	0.0500445	g46823	0.0562487
												g54415	0.0562355
												g55659	0.0562319
												g21318	0.0562233
												g23964	0.0562141
												g24962	0.0562106
												g34008	0.0561947
												g298	0.0560988
												g31283	0.0560574
												g50940	0.0560461
												g30398	0.0560444
												g30177	0.0560107
												g57021	0.0560031
												g803	0.0559602
												g59072	0.055924
												g59403	0.0558981
												g6581	0.0558964
												g25349	0.055889
												g38585	0.0558762
												g42467	0.0558626
												g48050	0.0558578
												g12351	0.0558481
												g16499	0.0558299
												g47463	0.0558166
												g7663	0.0557515
												g42573	0.0557438
												g50942	0.0557305
												g2378	0.0557198
												g34799	0.0557045
												g4599	0.0556981
												g48477	0.0556835
												g49799	0.0556712
												g12957	0.0556572
												g42687	0.0556216
												g47842	0.0555971
												g47962	0.0555831
												g59081	0.0555168
												g35022	0.0555138
												g49961	0.0554853
												g59730	0.0554838
												g9013	0.0554513
												g17188	0.0553964
												g24528	0.0553893
												g60687	0.0553879
												g19658	0.0553619
												g20509	0.0553476
												g17203	0.0553348
												g49470	0.0553263
												g26063	0.0552958
												g63073	0.0552935
												g42515	0.0552451
												g25386	0.0552327
												g14652	0.055215
												g46712	0.0551919
												g34728	0.0551883
												g58480	0.0551305
												g58782	0.0551194
												g63981	0.0551129
												g16992	0.0550609
												g17340	0.055024
												g53931	0.0550154
												g29334	0.0549786
												g25004	0.0549689
												g20193	0.0549481
												g35273	0.0549026
												g59770	0.0548821
												g59329	0.0548633
												g16053	0.0548592
												g64133	0.0548392
												g52283	0.0548291
												g7690	0.0548021
												g50795	0.0547884
												g43204	0.0547579
												g29818	0.0547322
												g20350	0.0546274
												g16829	0.0546033
												g17427	0.0545963
												g61133	0.0545953
												g53952	0.0545795
												g13276	0.0545737
												g60133	0.0545548
												g38779	0.0545422
												g61187	0.0545087
												g37012	0.0545059
												g59069	0.0544858
												g38704	0.0544816
												g9500	0.0544627
												g25423	0.0544533
												g55616	0.0544506
												g56838	0.0544398
												g61254	0.0544238
												g47690	0.0544124
												g18301	0.054407
												g41970	0.0543974
												g37630	0.0543849
												g9818	0.05438
												g5127	0.0543737
												g51459	0.0543672
												g20299	0.0543179
												g544	0.0543051
												g55713	0.054305
												g49015	0.0542595
												g60929	0.0542563
												g8147	0.0542317
												g16903	0.0542285
												g27402	0.05421
												g675	0.0541878
												g35537	0.0541848
												g39324	0.0541711
												g582	0.0540789
												g41980	0.0540752
												g35600	0.0540493
												g54661	0.0540064
												g49763	0.0540032
												g60592	0.0539462
												g53919	0.0539386
												g7238	0.0539093
												g46521	0.0539026
												g4522	0.053902
												g38782	0.0538557
												g21652	0.0538362
												g24366	0.0537943
												g4997	0.053769
												g21518	0.05376
												g53975	0.0537486
												g503	0.053747
												g46873	0.0537011
												g56993	0.0536308
												g54937	0.0536271
												g13277	0.0536247
												g50227	0.0535933
												g21506	0.0535883
												g39327	0.0535581
												g25958	0.0535452
												g13491	0.0535316
												g47691	0.0535209
												g23985	0.053518
												g3962	0.0535063
												g29656	0.0535042
												g29126	0.0535026
												g24103	0.0534897
												g46328	0.0534481
												g58282	0.0533973
												g9274	0.0533967
												g21444	0.0533962
												g9920	0.0533889
												g10443	0.0533619
												g16869	0.0533525
												g30015	0.0533346
												g54452	0.0533223
												g40	0.0532703
												g15610	0.0532221
												g62213	0.0532033
												g55004	0.0531197
												g4771	0.0530721
												g16706	0.0530601
												g38738	0.053053
												g12509	0.0530264
												g19850	0.0529963
												g5157	0.0529807
												g25543	0.0529739
												g64053	0.0529658
												g29802	0.052964
												g54364	0.0529147
												g47758	0.0528897
												g24526	0.0528894
												g28772	0.0528812
												g31262	0.0528789
												g20226	0.0528717
												g25960	0.05285
												g24281	0.0528212
												g34250	0.0528207
												g37769	0.0528106
												g7073	0.0527778
												g38373	0.0527665
												g58783	0.0527634
												g7926	0.0527483
												g60158	0.0527142
												g15562	0.0527116
												g27316	0.0527012
												g10013	0.0526552
												g63903	0.052654
												g30029	0.052626
												g40352	0.0526173
												g1089	0.0526065
												g11713	0.0525951
												g8146	0.0525886
												g24399	0.0525681
												g17352	0.0525481
												g6944	0.0525441
												g54039	0.0525264
												g48312	0.052502
												g8283	0.0524843
												g938	0.0524803
												g60026	0.0524728
												g27062	0.0524711
												g43206	0.0524238
												g47323	0.0524123
												g41654	0.0523909
												g24214	0.0523812
												g53748	0.0523792
												g54886	0.0523781
												g61411	0.0523742
												g937	0.0523522
												g40474	0.0523409
												g46740	0.0523127
												g17735	0.0523047
												g55169	0.0523021
												g16508	0.0522779
												g13682	0.0522609
												g38281	0.0522043
												g5664	0.0521863
												g48694	0.0521508
												g58953	0.0521434
												g37705	0.0520908
												g58643	0.0520764
												g28072	0.0520718
												g36887	0.0520333
												g59930	0.052026
												g7924	0.0519971
												g41253	0.0519718
												g9629	0.0519709
												g41734	0.0519453
												g38539	0.0519322
												g53805	0.0519128
												g51033	0.051908
												g54416	0.0519068
												g2650	0.0518917
												g35659	0.0518737
												g25400	0.0518631
												g30554	0.051849
												g13233	0.051844
												g61060	0.0518429
												g60815	0.051839
												g21469	0.0518256
												g17166	0.0518248
												g42089	0.0518209
												g24949	0.0518121
												g9026	0.0517911
												g38758	0.0517759
												g23722	0.0517345
												g53482	0.0517294
												g4340	0.0517148
												g13051	0.0517038
												g25221	0.0517002
												g25745	0.0516901
												g34315	0.0516791
												g29828	0.0516642
												g542	0.0516496
												g50612	0.0516417
												g9422	0.0516387
												g42783	0.0516281
												g46466	0.0516251
												g12299	0.0516184
												g21343	0.0516146
												g29104	0.0516124
												g64138	0.0515006
												g48979	0.0514906
												g30996	0.05149
												g14033	0.0514488
												g593	0.0514381
												g24900	0.051428
												g46262	0.0514226
												g12499	0.0514142
												g58488	0.0514092
												g61579	0.0514022
												g53033	0.0513861
												g46625	0.0513667
												g7404	0.0513508
												g16832	0.0512809
												g53787	0.0512597
												g3896	0.051235
												g19621	0.0512342
												g17176	0.051234
												g1823	0.0512323
												g50902	0.0512259
												g58708	0.0512147
												g29901	0.051214
												g9391	0.0511935
												g42228	0.0511924
												g30181	0.051181
												g14190	0.0511371
												g25487	0.0511277
												g58320	0.0510869
												g16938	0.0510834
												g35190	0.0510806
												g19191	0.0510598
												g55557	0.0510597
												g37657	0.051058
												g34510	0.0510455
												g21363	0.0510249
												g25441	0.0510029
												g38678	0.0509912
												g56530	0.0509624
												g31242	0.0509486
												g42607	0.0509317
												g30519	0.0509223
												g27063	0.0509201
												g43713	0.050904
												g13371	0.0509026
												g41752	0.0508627
												g51547	0.0508609
												g62727	0.0508567
												g29706	0.0508563
												g28512	0.0508323
												g29589	0.0508302
												g25068	0.0508301
												g37608	0.0508168
												g61468	0.0507971
												g37442	0.0507592
												g42197	0.0507428
												g25526	0.0507393
												g14679	0.0507243
												g54685	0.0507061
												g60224	0.0507011
												g23169	0.0506831
												g58263	0.0506817
												g26523	0.0506619
												g11240	0.0506539
												g50766	0.0506358
												g59762	0.0506338
												g43685	0.0506331
												g25714	0.0506308
												g50529	0.0506299
												g9788	0.0505978
												g12272	0.0505737
												g60818	0.0505681
												g18330	0.0505578
												g16960	0.050537
												g59212	0.0505209
												g30060	0.0504757
												g47073	0.050451
												g29481	0.050431
												g48168	0.0504236
												g4636	0.0504223
												g15743	0.0504198
												g28559	0.0504188
												g24856	0.0503973
												g16209	0.0503922
												g12632	0.0503833
												g59335	0.0503593
												g59051	0.0503445
												g24821	0.0503162
												g17453	0.0503005
												g1174	0.0502764
												g3691	0.0502624
												g8694	0.050243
												g48963	0.0502293
												g39239	0.0502286
												g54207	0.050215
												g9406	0.0502111
												g55550	0.0501939
												g47153	0.0501893
												g60017	0.0501815
												g35491	0.0501623
												g34429	0.0501475
												g24688	0.0501221
												g60058	0.0501002
												g24644	0.0500608
												g13694	0.0500542
												g47841	0.0500287
												g11854	0.0500102
												g51071	0.0500051
