# Supplementary material for: Phylogenetic Analysis of the SQUAMOSA Promoter-Binding Protein-Like Genes in Four Ipomoea Species and Expression Profiling of the IbSPLs During Storage Root Development in Sweet Potato (Ipomoea batatas)
Source: Front Plant Sci. 2022 Jan 21;12:801061. doi: 10.3389/fpls.2021.801061 (PMC8815303; doi:10.3389/fpls.2021.801061)
Supplement: Supplementary file 1 [file Data_Sheet_1.zip › Suplementary_materials/Supplementary Table S13.xls]

## Sheet: Supplementary Table S13
Supplementary Table S13. GO enrichment analysis of genes co-expressed with IbSPLs
Supplementary Table S13a. GO enrichment analysis of genes co-expressed with IbSPL10
Ontology	ID	Description	GeneRatio	BgRatio	p-value	p.adjust	geneID	Count
BP	GO:0010200	response to chitin	8/47	214/15948	1.84985e-07	8.00985e-05	g10102/g17267/g20376/g42179/g43726/g6342/g9401/g9904	8
BP	GO:0010243	response to organonitrogen compound	9/47	423/15948	3.32603e-06	0.000720086	g10102/g17267/g20376/g33907/g42179/g43726/g6342/g9401/g9904	9
MF	GO:0001067	regulatory region nucleic acid binding	8/42	478/13354	0.000102586	0.00533448	g10197/g33907/g43726/g59772/g60407/g61211/g9401/g9904	8
MF	GO:0044212	transcription regulatory region DNA binding	8/42	478/13354	0.000102586	0.00533448	g10197/g33907/g43726/g59772/g60407/g61211/g9401/g9904	8
Supplementary Table S13b. GO enrichment analysis of genes co-expressed with IbSPL16
Ontology	ID	Description	GeneRatio	BgRatio	p-value	p.adjust	geneID	Count
BP	GO:0030244	cellulose biosynthetic process	10/64	66/15948	9.19208e-14	3.44932e-11	g12183/g19658/g21638/g24854/g28748/g42228/g60058/g62117/g682/g7658	10
BP	GO:0030243	cellulose metabolic process	10/64	69/15948	1.4678e-13	3.44932e-11	g12183/g19658/g21638/g24854/g28748/g42228/g60058/g62117/g682/g7658	10
BP	GO:0051274	beta-glucan biosynthetic process	10/64	72/15948	2.29327e-13	3.59279e-11	g12183/g19658/g21638/g24854/g28748/g42228/g60058/g62117/g682/g7658	10
BP	GO:0051273	beta-glucan metabolic process	10/64	86/15948	1.45022e-12	1.70401e-10	g12183/g19658/g21638/g24854/g28748/g42228/g60058/g62117/g682/g7658	10
BP	GO:0009833	plant-type primary cell wall biogenesis	8/64	40/15948	2.97259e-12	2.79424e-10	g12183/g19658/g21638/g28748/g42228/g60058/g62117/g682	8
BP	GO:0033692	cellular polysaccharide biosynthetic process	12/64	181/15948	6.22189e-12	4.87381e-10	g12183/g19658/g21638/g24854/g28748/g42228/g55108/g60058/g60929/g62117/g682/g7658	12
BP	GO:0000271	polysaccharide biosynthetic process	12/64	199/15948	1.90195e-11	1.27702e-09	g12183/g19658/g21638/g24854/g28748/g42228/g55108/g60058/g60929/g62117/g682/g7658	12
BP	GO:0009832	plant-type cell wall biogenesis	12/64	202/15948	2.26696e-11	1.33184e-09	g12183/g19658/g21638/g24854/g28748/g42228/g55108/g58592/g60058/g60929/g62117/g682	12
BP	GO:0007017	microtubule-based process	13/64	264/15948	3.23378e-11	1.68875e-09	g10066/g13156/g248/g28748/g31407/g34051/g37118/g42228/g43088/g58850/g60058/g682/g9462	13
BP	GO:0034637	cellular carbohydrate biosynthetic process	12/64	215/15948	4.70148e-11	2.2097e-09	g12183/g19658/g21638/g24854/g28748/g42228/g55108/g60058/g60929/g62117/g682/g7658	12
BP	GO:0009250	glucan biosynthetic process	10/64	126/15948	6.97201e-11	2.97895e-09	g12183/g19658/g21638/g24854/g28748/g42228/g60058/g62117/g682/g7658	10
BP	GO:0042546	cell wall biogenesis	12/64	241/15948	1.76893e-10	6.92832e-09	g12183/g19658/g21638/g24854/g28748/g42228/g55108/g58592/g60058/g60929/g62117/g682	12
BP	GO:0044264	cellular polysaccharide metabolic process	12/64	261/15948	4.42738e-10	1.60067e-08	g12183/g19658/g21638/g24854/g28748/g42228/g55108/g60058/g60929/g62117/g682/g7658	12
BP	GO:0044042	glucan metabolic process	11/64	206/15948	5.22599e-10	1.75444e-08	g12183/g19658/g21638/g24112/g24854/g28748/g42228/g60058/g62117/g682/g7658	11
BP	GO:0000910	cytokinesis	10/64	157/15948	6.15229e-10	1.92772e-08	g10066/g12183/g19658/g21638/g28748/g42228/g60058/g62117/g63073/g682	10
BP	GO:0005976	polysaccharide metabolic process	13/64	344/15948	8.51387e-10	2.50095e-08	g12183/g19658/g21638/g24112/g24854/g28748/g42228/g55108/g60058/g60929/g62117/g682/g7658	13
BP	GO:0000226	microtubule cytoskeleton organization	10/64	177/15948	1.98369e-09	5.48432e-08	g10066/g13156/g28748/g31407/g37118/g42228/g43088/g58850/g60058/g682	10
BP	GO:0007010	cytoskeleton organization	13/64	375/15948	2.42631e-09	6.33537e-08	g10066/g13156/g28748/g31407/g37118/g42228/g42574/g43088/g5127/g58592/g58850/g60058/g682	13
BP	GO:0016051	carbohydrate biosynthetic process	12/64	308/15948	2.91113e-09	7.20121e-08	g12183/g19658/g21638/g24854/g28748/g42228/g55108/g60058/g60929/g62117/g682/g7658	12
BP	GO:0000281	mitotic cytokinesis	9/64	142/15948	4.95301e-09	1.13312e-07	g10066/g12183/g19658/g21638/g28748/g42228/g60058/g62117/g682	9
BP	GO:0006073	cellular glucan metabolic process	10/64	195/15948	5.06286e-09	1.13312e-07	g12183/g19658/g21638/g24854/g28748/g42228/g60058/g62117/g682/g7658	10
BP	GO:0071669	plant-type cell wall organization or biogenesis	12/64	333/15948	6.99509e-09	1.45718e-07	g12183/g19658/g21638/g24854/g28748/g42228/g55108/g58592/g60058/g60929/g62117/g682	12
BP	GO:0061640	cytoskeleton-dependent cytokinesis	9/64	148/15948	7.1309e-09	1.45718e-07	g10066/g12183/g19658/g21638/g28748/g42228/g60058/g62117/g682	9
BP	GO:0097435	supramolecular fiber organization	10/64	215/15948	1.29153e-08	2.52924e-07	g10066/g13156/g28748/g31407/g42228/g42574/g5127/g58850/g60058/g682	10
BP	GO:0031122	cytoplasmic microtubule organization	7/64	84/15948	4.25136e-08	7.99257e-07	g10066/g13156/g28748/g42228/g58850/g60058/g682	7
BP	GO:1903047	mitotic cell cycle process	11/64	316/15948	4.53501e-08	8.19791e-07	g10066/g12183/g19658/g21638/g28748/g31407/g42228/g58850/g60058/g62117/g682	11
BP	GO:0044262	cellular carbohydrate metabolic process	12/64	401/15948	5.46744e-08	9.5174e-07	g12183/g19658/g21638/g24854/g28748/g42228/g55108/g60058/g60929/g62117/g682/g7658	12
BP	GO:0043622	cortical microtubule organization	6/64	78/15948	6.73713e-07	1.13088e-05	g10066/g13156/g28748/g42228/g60058/g682	6
BP	GO:0000278	mitotic cell cycle	11/64	428/15948	9.45593e-07	1.53251e-05	g10066/g12183/g19658/g21638/g28748/g31407/g42228/g58850/g60058/g62117/g682	11
BP	GO:0051301	cell division	10/64	383/15948	2.70716e-06	4.24121e-05	g10066/g12183/g19658/g21638/g28748/g42228/g60058/g62117/g63073/g682	10
BP	GO:0030865	cortical cytoskeleton organization	6/64	104/15948	3.66993e-06	5.56408e-05	g10066/g13156/g28748/g42228/g60058/g682	6
BP	GO:0007018	microtubule-based movement	6/64	111/15948	5.358e-06	7.86957e-05	g10066/g248/g31407/g34051/g58850/g9462	6
BP	GO:0010065	primary meristem tissue development	3/64	22/15948	8.98911e-05	0.00128027	g299/g55228/g5535	3
BP	GO:0006928	movement of cell or subcellular component	6/64	233/15948	0.000336996	0.00465847	g10066/g248/g31407/g34051/g58850/g9462	6
BP	GO:0051592	response to calcium ion	3/64	36/15948	0.000400394	0.00537672	g28748/g58683/g682	3
BP	GO:0042538	hyperosmotic salinity response	4/64	89/15948	0.000445982	0.00582254	g12183/g19658/g21638/g62117	4
BP	GO:0051493	regulation of cytoskeleton organization	4/64	92/15948	0.000505809	0.00642514	g28748/g42574/g5127/g682	4
BP	GO:0051261	protein depolymerization	3/64	41/15948	0.000589304	0.00728875	g31407/g42574/g5127	3
BP	GO:0009664	plant-type cell wall organization	5/64	172/15948	0.000627818	0.00756601	g24854/g28748/g55108/g60929/g682	5
BP	GO:0051016	barbed-end actin filament capping	2/64	10/15948	0.000698778	0.00821064	g42574/g5127	2
BP	GO:0006972	hyperosmotic response	4/64	106/15948	0.000862373	0.00988574	g12183/g19658/g21638/g62117	4
BP	GO:0070507	regulation of microtubule cytoskeleton organization	2/64	13/15948	0.00120184	0.0134492	g28748/g682	2
BP	GO:0007080	mitotic metaphase plate congression	2/64	15/15948	0.00160952	0.0168105	g31407/g58850	2
BP	GO:0010412	mannan metabolic process	2/64	15/15948	0.00160952	0.0168105	g55108/g60929	2
BP	GO:2000067	regulation of root morphogenesis	2/64	15/15948	0.00160952	0.0168105	g28748/g682	2
BP	GO:0010215	cellulose microfibril organization	2/64	16/15948	0.0018347	0.0187458	g28748/g682	2
BP	GO:0070592	cell wall polysaccharide biosynthetic process	3/64	62/15948	0.00196916	0.0196916	g24854/g55108/g60929	3
BP	GO:0043624	cellular protein complex disassembly	3/64	63/15948	0.00206174	0.0197759	g31407/g42574/g5127	3
BP	GO:0048508	embryonic meristem development	3/64	63/15948	0.00206174	0.0197759	g299/g55228/g5535	3
BP	GO:0044038	cell wall macromolecule biosynthetic process	3/64	64/15948	0.00215698	0.0198781	g24854/g55108/g60929	3
BP	GO:0070589	cellular component macromolecule biosynthetic process	3/64	64/15948	0.00215698	0.0198781	g24854/g55108/g60929	3
BP	GO:0032886	regulation of microtubule-based process	2/64	18/15948	0.00232718	0.0210341	g28748/g682	2
BP	GO:0009610	response to symbiotic fungus	2/64	19/15948	0.00259425	0.0225796	g29757/g63073	2
BP	GO:0051310	metaphase plate congression	2/64	19/15948	0.00259425	0.0225796	g31407/g58850	2
BP	GO:0007178	transmembrane receptor protein serine/threonine kinase signaling pathway	5/64	238/15948	0.00264487	0.0226016	g34411/g35462/g47636/g55228/g5535	5
BP	GO:0070726	cell wall assembly	2/64	20/15948	0.00287507	0.0237067	g28748/g682	2
BP	GO:0071668	plant-type cell wall assembly	2/64	20/15948	0.00287507	0.0237067	g28748/g682	2
BP	GO:0048646	anatomical structure formation involved in morphogenesis	6/64	356/15948	0.0029924	0.0240269	g28748/g29409/g43088/g55228/g5535/g682	6
BP	GO:0006493	protein O-linked glycosylation	2/64	21/15948	0.00316951	0.0240269	g31263/g60939	2
BP	GO:0030835	negative regulation of actin filament depolymerization	2/64	21/15948	0.00316951	0.0240269	g42574/g5127	2
BP	GO:0051303	establishment of chromosome localization	2/64	21/15948	0.00316951	0.0240269	g31407/g58850	2
BP	GO:0051693	actin filament capping	2/64	21/15948	0.00316951	0.0240269	g42574/g5127	2
BP	GO:0009825	multidimensional cell growth	3/64	75/15948	0.00338811	0.0252764	g42228/g60058/g7658	3
BP	GO:0052325	cell wall pectin biosynthetic process	2/64	22/15948	0.00347747	0.0255377	g55108/g60929	2
BP	GO:0010927	cellular component assembly involved in morphogenesis	3/64	77/15948	0.00364954	0.0262567	g28748/g43088/g682	3
BP	GO:0007167	enzyme linked receptor protein signaling pathway	5/64	259/15948	0.00379883	0.0262567	g34411/g35462/g47636/g55228/g5535	5
BP	GO:0009901	anther dehiscence	2/64	23/15948	0.00379884	0.0262567	g28748/g682	2
BP	GO:0030834	regulation of actin filament depolymerization	2/64	23/15948	0.00379884	0.0262567	g42574/g5127	2
BP	GO:0010015	root morphogenesis	6/64	376/15948	0.00391291	0.0263629	g28748/g29409/g37118/g437/g682/g7658	6
BP	GO:0071555	cell wall organization	5/64	262/15948	0.00398909	0.0263629	g24854/g28748/g55108/g60929/g682	5
BP	GO:0030838	positive regulation of actin filament polymerization	2/64	24/15948	0.00413351	0.0263629	g42574/g5127	2
BP	GO:0045010	actin nucleation	2/64	24/15948	0.00413351	0.0263629	g42574/g5127	2
BP	GO:1901880	negative regulation of protein depolymerization	2/64	24/15948	0.00413351	0.0263629	g42574/g5127	2
BP	GO:0070085	glycosylation	4/64	163/15948	0.00415076	0.0263629	g31263/g55108/g60929/g60939	4
BP	GO:0009608	response to symbiont	2/64	25/15948	0.00448137	0.0273538	g29757/g63073	2
BP	GO:0032273	positive regulation of protein polymerization	2/64	25/15948	0.00448137	0.0273538	g42574/g5127	2
BP	GO:0043242	negative regulation of protein complex disassembly	2/64	25/15948	0.00448137	0.0273538	g42574/g5127	2
BP	GO:0032984	protein-containing complex disassembly	3/64	84/15948	0.00466024	0.0280809	g31407/g42574/g5127	3
BP	GO:0050000	chromosome localization	2/64	27/15948	0.00521624	0.0310333	g31407/g58850	2
BP	GO:0030042	actin filament depolymerization	2/64	28/15948	0.00560303	0.0321149	g42574/g5127	2
BP	GO:0051788	response to misfolded protein	2/64	28/15948	0.00560303	0.0321149	g20550/g29409	2
BP	GO:1901879	regulation of protein depolymerization	2/64	28/15948	0.00560303	0.0321149	g42574/g5127	2
BP	GO:0007052	mitotic spindle organization	2/64	29/15948	0.00600258	0.0335859	g10066/g58850	2
BP	GO:1902850	microtubule cytoskeleton organization involved in mitosis	2/64	29/15948	0.00600258	0.0335859	g10066/g58850	2
BP	GO:0043244	regulation of protein complex disassembly	2/64	31/15948	0.00683956	0.0369493	g42574/g5127	2
BP	GO:1902905	positive regulation of supramolecular fiber organization	2/64	31/15948	0.00683956	0.0369493	g42574/g5127	2
BP	GO:1903338	regulation of cell wall organization or biogenesis	2/64	31/15948	0.00683956	0.0369493	g24854/g31407	2
BP	GO:0010383	cell wall polysaccharide metabolic process	3/64	98/15948	0.0071493	0.0381838	g24854/g55108/g60929	3
BP	GO:0045489	pectin biosynthetic process	2/64	32/15948	0.00727677	0.0384279	g55108/g60929	2
BP	GO:0016126	sterol biosynthetic process	2/64	34/15948	0.00818814	0.0422904	g13668/g62102	2
BP	GO:1905421	regulation of plant organ morphogenesis	2/64	34/15948	0.00818814	0.0422904	g28748/g682	2
BP	GO:0051495	positive regulation of cytoskeleton organization	2/64	35/15948	0.00866208	0.0442519	g42574/g5127	2
BP	GO:0045229	external encapsulating structure organization	5/64	317/15948	0.00880558	0.0445013	g24854/g28748/g55108/g60929/g682	5
BP	GO:0052546	cell wall pectin metabolic process	2/64	37/15948	0.00964598	0.0472251	g55108/g60929	2
BP	GO:0097502	mannosylation	2/64	37/15948	0.00964598	0.0472251	g55108/g60929	2
BP	GO:1990778	protein localization to cell periphery	2/64	37/15948	0.00964598	0.0472251	g28748/g682	2
CC	GO:0005856	cytoskeleton	14/81	457/15568	8.74014e-08	7.77872e-06	g10066/g13156/g20583/g248/g28748/g30105/g31407/g34051/g37118/g38689/g57076/g58592/g682/g9462	14
CC	GO:0005802	trans-Golgi network	12/81	365/15568	3.8025e-07	1.1973e-05	g12183/g18301/g19658/g21638/g24854/g299/g32526/g55108/g55713/g60929/g62117/g8286	12
CC	GO:0055028	cortical microtubule	5/81	31/15568	5.1418e-07	1.1973e-05	g13156/g28748/g37118/g58592/g682	5
CC	GO:0015630	microtubule cytoskeleton	11/81	308/15568	5.38112e-07	1.1973e-05	g10066/g13156/g248/g28748/g30105/g31407/g34051/g37118/g58592/g682/g9462	11
CC	GO:0098791	Golgi subcompartment	13/81	466/15568	7.69618e-07	1.23388e-05	g12183/g18301/g19658/g21638/g24854/g299/g31291/g32526/g55108/g55713/g60929/g62117/g8286	13
CC	GO:0030981	cortical microtubule cytoskeleton	5/81	34/15568	8.31829e-07	1.23388e-05	g13156/g28748/g37118/g58592/g682	5
CC	GO:0010330	cellulose synthase complex	4/81	17/15568	1.53722e-06	1.71948e-05	g28748/g42228/g60058/g682	4
CC	GO:0044431	Golgi apparatus part	13/81	496/15568	1.5456e-06	1.71948e-05	g12183/g18301/g19658/g21638/g24854/g299/g31291/g32526/g55108/g55713/g60929/g62117/g8286	13
CC	GO:0005881	cytoplasmic microtubule	5/81	41/15568	2.17736e-06	2.15317e-05	g13156/g28748/g37118/g58592/g682	5
CC	GO:0005874	microtubule	7/81	120/15568	2.94135e-06	2.6178e-05	g10066/g13156/g28748/g31407/g37118/g58592/g682	7
CC	GO:0044430	cytoskeletal part	11/81	401/15568	6.93885e-06	5.25482e-05	g10066/g13156/g248/g28748/g30105/g31407/g34051/g37118/g58592/g682/g9462	11
CC	GO:0099513	polymeric cytoskeletal fiber	7/81	137/15568	7.08515e-06	5.25482e-05	g10066/g13156/g28748/g31407/g37118/g58592/g682	7
CC	GO:0099081	supramolecular polymer	7/81	161/15568	2.03205e-05	0.00012918	g10066/g13156/g28748/g31407/g37118/g58592/g682	7
CC	GO:0099512	supramolecular fiber	7/81	161/15568	2.03205e-05	0.00012918	g10066/g13156/g28748/g31407/g37118/g58592/g682	7
CC	GO:0030863	cortical cytoskeleton	5/81	67/15568	2.52458e-05	0.000148718	g13156/g28748/g37118/g58592/g682	5
CC	GO:0099080	supramolecular complex	7/81	168/15568	2.67359e-05	0.000148718	g10066/g13156/g28748/g31407/g37118/g58592/g682	7
CC	GO:0005875	microtubule associated complex	6/81	125/15568	4.71352e-05	0.000246767	g10066/g248/g30105/g31407/g34051/g9462	6
CC	GO:0005871	kinesin complex	5/81	93/15568	0.000122255	0.000604481	g10066/g248/g31407/g34051/g9462	5
CC	GO:1990752	microtubule end	3/81	20/15568	0.000145123	0.000679787	g28748/g31407/g682	3
CC	GO:0044448	cell cortex part	5/81	99/15568	0.000164205	0.000730714	g13156/g28748/g37118/g58592/g682	5
CC	GO:0009505	plant-type cell wall	9/81	412/15568	0.000282572	0.00119757	g15610/g29757/g299/g30398/g55108/g55713/g59745/g60512/g60929	9
CC	GO:0005938	cell cortex	5/81	191/15568	0.00318197	0.0128725	g13156/g28748/g37118/g58592/g682	5
CC	GO:0099568	cytoplasmic region	5/81	210/15568	0.00475943	0.0184169	g13156/g28748/g37118/g58592/g682	5
CC	GO:0009524	phragmoplast	3/81	71/15568	0.00601461	0.0223042	g299/g37118/g57076	3
CC	GO:0046658	anchored component of plasma membrane	4/81	162/15568	0.010108	0.0359844	g15610/g29757/g30398/g59030	4
CC	GO:0009898	cytoplasmic side of plasma membrane	2/81	33/15568	0.0127175	0.0435331	g28748/g682	2
MF	GO:0016759	cellulose synthase activity	6/58	35/13354	7.57846e-09	8.48788e-07	g12183/g19658/g21638/g42228/g60058/g62117	6
MF	GO:0008017	microtubule binding	8/58	123/13354	5.37116e-08	2.32994e-06	g13156/g248/g28748/g31407/g57076/g58592/g682/g9462	8
MF	GO:0008092	cytoskeletal protein binding	11/58	304/13354	6.2409e-08	2.32994e-06	g13156/g248/g28748/g31407/g42574/g5127/g57076/g58592/g58850/g682/g9462	11
MF	GO:0015631	tubulin binding	8/58	134/13354	1.04744e-07	2.93284e-06	g13156/g248/g28748/g31407/g57076/g58592/g682/g9462	8
MF	GO:0016758	transferase activity, transferring hexosyl groups	11/58	406/13354	1.12746e-06	2.52551e-05	g12183/g19658/g21638/g22249/g31263/g42228/g55108/g60058/g60929/g60939/g62117	11
MF	GO:0016757	transferase activity, transferring glycosyl groups	11/58	457/13354	3.55713e-06	6.63998e-05	g12183/g19658/g21638/g22249/g31263/g42228/g55108/g60058/g60929/g60939/g62117	11
MF	GO:0003777	microtubule motor activity	5/58	93/13354	5.03274e-05	0.000805238	g10066/g248/g31407/g34051/g9462	5
MF	GO:0003774	motor activity	5/58	123/13354	0.000189503	0.00265304	g10066/g248/g31407/g34051/g9462	5
MF	GO:0046527	glucosyltransferase activity	6/58	259/13354	0.000873791	0.0108738	g12183/g19658/g21638/g42228/g60058/g62117	6
MF	GO:0004675	transmembrane receptor protein serine/threonine kinase activity	5/58	215/13354	0.00236648	0.0265046	g34411/g35462/g47636/g55228/g5535	5
MF	GO:0019199	transmembrane receptor protein kinase activity	5/58	228/13354	0.00304934	0.0310478	g34411/g35462/g47636/g55228/g5535	5
MF	GO:0019187	beta-1,4-mannosyltransferase activity	2/58	22/13354	0.00405016	0.0348937	g55108/g60929	2
MF	GO:0051753	mannan synthase activity	2/58	22/13354	0.00405016	0.0348937	g55108/g60929	2
MF	GO:0038023	signaling receptor activity	6/58	359/13354	0.00451475	0.036118	g29409/g34411/g35462/g47636/g55228/g5535	6
Supplementary Table S13c. GO enrichment analysis of genes co-expressed with IbSPL17
Ontology	ID	Description	GeneRatio	BgRatio	p-value	p.adjust	geneID	Count
BP	GO:0030244	cellulose biosynthetic process	14/166	66/15948	4.8759e-15	3.89613e-12	g12183/g19658/g21638/g24854/g28748/g30519/g42228/g42332/g43027/g60058/g61572/g62117/g682/g7658	14
BP	GO:0030243	cellulose metabolic process	14/166	69/15948	9.47965e-15	3.89613e-12	g12183/g19658/g21638/g24854/g28748/g30519/g42228/g42332/g43027/g60058/g61572/g62117/g682/g7658	14
BP	GO:0051274	beta-glucan biosynthetic process	14/166	72/15948	1.78372e-14	4.22948e-12	g12183/g19658/g21638/g24854/g28748/g30519/g42228/g42332/g43027/g60058/g61572/g62117/g682/g7658	14
BP	GO:0000271	polysaccharide biosynthetic process	20/166	199/15948	2.05814e-14	4.22948e-12	g12183/g19658/g21638/g24510/g24854/g28748/g30519/g42228/g42332/g43027/g49799/g53327/g55108/g5511/g60058/g60929/g61572/g62117/g682/g7658	20
BP	GO:0071669	plant-type cell wall organization or biogenesis	24/166	333/15948	7.61484e-14	1.25188e-11	g12183/g19658/g21638/g24854/g28748/g30519/g41693/g42228/g42332/g43027/g46873/g49799/g54685/g55108/g5511/g58592/g59329/g60058/g60516/g60592/g60595/g60929/g62117/g682	24
BP	GO:0009833	plant-type primary cell wall biogenesis	11/166	40/15948	1.98182e-13	2.71509e-11	g12183/g19658/g21638/g28748/g30519/g42228/g42332/g46873/g60058/g62117/g682	11
BP	GO:0051273	beta-glucan metabolic process	14/166	86/15948	2.38985e-13	2.80637e-11	g12183/g19658/g21638/g24854/g28748/g30519/g42228/g42332/g43027/g60058/g61572/g62117/g682/g7658	14
BP	GO:0033692	cellular polysaccharide biosynthetic process	18/166	181/15948	5.33383e-13	5.48051e-11	g12183/g19658/g21638/g24510/g24854/g28748/g30519/g42228/g42332/g43027/g53327/g55108/g60058/g60929/g61572/g62117/g682/g7658	18
BP	GO:0016051	carbohydrate biosynthetic process	22/166	308/15948	1.08429e-12	9.90317e-11	g12183/g19658/g21638/g24510/g24854/g28748/g30519/g34208/g42228/g42332/g42526/g43027/g49799/g53327/g55108/g5511/g60058/g60929/g61572/g62117/g682/g7658	22
BP	GO:0005976	polysaccharide metabolic process	23/166	344/15948	1.26309e-12	1.03826e-10	g12183/g19658/g21638/g24112/g24510/g24854/g28748/g30519/g30834/g42228/g42332/g43027/g49799/g53327/g54452/g55108/g5511/g60058/g60929/g61572/g62117/g682/g7658	23
BP	GO:0044264	cellular polysaccharide metabolic process	20/166	261/15948	3.43402e-12	2.30884e-10	g12183/g19658/g21638/g24510/g24854/g28748/g30519/g30834/g42228/g42332/g43027/g53327/g54452/g55108/g60058/g60929/g61572/g62117/g682/g7658	20
BP	GO:0009832	plant-type cell wall biogenesis	18/166	202/15948	3.50534e-12	2.30884e-10	g12183/g19658/g21638/g24854/g28748/g30519/g42228/g42332/g46873/g49799/g55108/g5511/g58592/g60058/g60516/g60929/g62117/g682	18
BP	GO:0009250	glucan biosynthetic process	15/166	126/15948	3.65145e-12	2.30884e-10	g12183/g19658/g21638/g24854/g28748/g30519/g42228/g42332/g43027/g53327/g60058/g61572/g62117/g682/g7658	15
BP	GO:0042546	cell wall biogenesis	19/166	241/15948	7.49525e-12	4.40078e-10	g12183/g19658/g21638/g24510/g24854/g28748/g30519/g42228/g42332/g46873/g49799/g55108/g5511/g58592/g60058/g60516/g60929/g62117/g682	19
BP	GO:0034637	cellular carbohydrate biosynthetic process	18/166	215/15948	1.00728e-11	5.51992e-10	g12183/g19658/g21638/g24510/g24854/g28748/g30519/g42228/g42332/g43027/g53327/g55108/g60058/g60929/g61572/g62117/g682/g7658	18
BP	GO:0044042	glucan metabolic process	16/166	206/15948	4.60152e-10	2.36403e-08	g12183/g19658/g21638/g24112/g24854/g28748/g30519/g42228/g42332/g43027/g53327/g60058/g61572/g62117/g682/g7658	16
BP	GO:0048359	mucilage metabolic process involved in seed coat development	8/166	30/15948	5.60352e-10	2.70947e-08	g29029/g41693/g46873/g4906/g49799/g5511/g60592/g60595	8
BP	GO:0097435	supramolecular fiber organization	16/166	215/15948	8.63423e-10	3.94297e-08	g13156/g25543/g28748/g38579/g42228/g42332/g42574/g48918/g49015/g51069/g5127/g52283/g60058/g61572/g682/g9863	16
BP	GO:0000910	cytokinesis	14/166	157/15948	9.73094e-10	4.20991e-08	g12183/g19658/g21638/g28748/g30519/g42228/g42332/g46873/g50050/g50084/g60058/g62117/g63073/g682	14
BP	GO:0044262	cellular carbohydrate metabolic process	21/166	401/15948	1.18159e-09	4.85635e-08	g12183/g19658/g21638/g24510/g24854/g28748/g30519/g30834/g42228/g42332/g43027/g53327/g54452/g55108/g59770/g60058/g60929/g61572/g62117/g682/g7658	21
BP	GO:0048354	mucilage biosynthetic process involved in seed coat development	7/166	22/15948	1.74373e-09	6.82546e-08	g41693/g46873/g4906/g49799/g5511/g60592/g60595	7
BP	GO:0006073	cellular glucan metabolic process	15/166	195/15948	1.8878e-09	7.05351e-08	g12183/g19658/g21638/g24854/g28748/g30519/g42228/g42332/g43027/g53327/g60058/g61572/g62117/g682/g7658	15
BP	GO:0071555	cell wall organization	17/166	262/15948	2.05863e-09	7.35736e-08	g24854/g28748/g31168/g41687/g41693/g43027/g49799/g54685/g55002/g55108/g5511/g59329/g60592/g60595/g60616/g60929/g682	17
BP	GO:0007010	cytoskeleton organization	20/166	375/15948	2.21334e-09	7.58069e-08	g13156/g21444/g25543/g28748/g37118/g38579/g42228/g42332/g42574/g43088/g48918/g49015/g51069/g5127/g52283/g58592/g60058/g61572/g682/g9863	20
BP	GO:0000281	mitotic cytokinesis	13/166	142/15948	2.86085e-09	9.40648e-08	g12183/g19658/g21638/g28748/g30519/g42228/g42332/g46873/g50050/g50084/g60058/g62117/g682	13
BP	GO:0061640	cytoskeleton-dependent cytokinesis	13/166	148/15948	4.75393e-09	1.50297e-07	g12183/g19658/g21638/g28748/g30519/g42228/g42332/g46873/g50050/g50084/g60058/g62117/g682	13
BP	GO:0010191	mucilage metabolic process	8/166	43/15948	1.23765e-08	3.76795e-07	g29029/g41693/g46873/g4906/g49799/g5511/g60592/g60595	8
BP	GO:0051016	barbed-end actin filament capping	5/166	10/15948	2.7793e-08	8.15924e-07	g42574/g48918/g49015/g5127/g9863	5
BP	GO:0009664	plant-type cell wall organization	13/166	172/15948	2.92268e-08	8.28428e-07	g24854/g28748/g41693/g43027/g49799/g54685/g55108/g5511/g59329/g60592/g60595/g60929/g682	13
BP	GO:0045229	external encapsulating structure organization	17/166	317/15948	3.52862e-08	9.66843e-07	g24854/g28748/g31168/g41687/g41693/g43027/g49799/g54685/g55002/g55108/g5511/g59329/g60592/g60595/g60616/g60929/g682	17
BP	GO:0010192	mucilage biosynthetic process	7/166	34/15948	4.95213e-08	1.31311e-06	g41693/g46873/g4906/g49799/g5511/g60592/g60595	7
BP	GO:0030834	regulation of actin filament depolymerization	6/166	23/15948	1.01276e-07	2.60153e-06	g42574/g48918/g49015/g5127/g52283/g9863	6
BP	GO:0010214	seed coat development	8/166	57/15948	1.24637e-07	3.10458e-06	g29029/g41693/g46873/g4906/g49799/g5511/g60592/g60595	8
BP	GO:0000226	microtubule cytoskeleton organization	12/166	177/15948	3.32261e-07	8.03289e-06	g13156/g21444/g28748/g37118/g38579/g42228/g42332/g43088/g51069/g60058/g61572/g682	12
BP	GO:0030042	actin filament depolymerization	6/166	28/15948	3.62026e-07	8.26626e-06	g42574/g48918/g49015/g5127/g52283/g9863	6
BP	GO:1901879	regulation of protein depolymerization	6/166	28/15948	3.62026e-07	8.26626e-06	g42574/g48918/g49015/g5127/g52283/g9863	6
BP	GO:0007017	microtubule-based process	14/166	264/15948	6.89073e-07	1.4532e-05	g13156/g21444/g248/g28748/g37118/g38579/g42228/g42332/g43088/g51069/g60058/g61572/g682/g9462	14
BP	GO:0043244	regulation of protein complex disassembly	6/166	31/15948	6.89475e-07	1.4532e-05	g42574/g48918/g49015/g5127/g52283/g9863	6
BP	GO:1902905	positive regulation of supramolecular fiber organization	6/166	31/15948	6.89475e-07	1.4532e-05	g42574/g48918/g49015/g5127/g52283/g9863	6
BP	GO:0007178	transmembrane receptor protein serine/threonine kinase signaling pathway	13/166	238/15948	1.25721e-06	2.58356e-05	g10206/g26179/g29156/g29998/g31262/g34411/g35462/g4522/g47636/g54413/g55228/g5535/g57798	13
BP	GO:0051495	positive regulation of cytoskeleton organization	6/166	35/15948	1.46852e-06	2.87615e-05	g42574/g48918/g49015/g5127/g52283/g9863	6
BP	GO:0043622	cortical microtubule organization	8/166	78/15948	1.46956e-06	2.87615e-05	g13156/g28748/g42228/g42332/g51069/g60058/g61572/g682	8
BP	GO:0030835	negative regulation of actin filament depolymerization	5/166	21/15948	2.04543e-06	3.82123e-05	g42574/g48918/g49015/g5127/g9863	5
BP	GO:0051693	actin filament capping	5/166	21/15948	2.04543e-06	3.82123e-05	g42574/g48918/g49015/g5127/g9863	5
BP	GO:0051301	cell division	16/166	383/15948	2.54249e-06	4.63125e-05	g12183/g19658/g21638/g28748/g30519/g30686/g39389/g42228/g42332/g46873/g50050/g50084/g60058/g62117/g63073/g682	16
BP	GO:0031122	cytoplasmic microtubule organization	8/166	84/15948	2.5917e-06	4.63125e-05	g13156/g28748/g42228/g42332/g51069/g60058/g61572/g682	8
BP	GO:0007167	enzyme linked receptor protein signaling pathway	13/166	259/15948	3.21348e-06	5.62018e-05	g10206/g26179/g29156/g29998/g31262/g34411/g35462/g4522/g47636/g54413/g55228/g5535/g57798	13
BP	GO:0051261	protein depolymerization	6/166	41/15948	3.86333e-06	6.61596e-05	g42574/g48918/g49015/g5127/g52283/g9863	6
BP	GO:0030838	positive regulation of actin filament polymerization	5/166	24/15948	4.16578e-06	6.71425e-05	g42574/g48918/g49015/g5127/g9863	5
BP	GO:0045010	actin nucleation	5/166	24/15948	4.16578e-06	6.71425e-05	g42574/g48918/g49015/g5127/g9863	5
BP	GO:1901880	negative regulation of protein depolymerization	5/166	24/15948	4.16578e-06	6.71425e-05	g42574/g48918/g49015/g5127/g9863	5
BP	GO:0051493	regulation of cytoskeleton organization	8/166	92/15948	5.15718e-06	7.86009e-05	g28748/g42574/g48918/g49015/g5127/g52283/g682/g9863	8
BP	GO:0032273	positive regulation of protein polymerization	5/166	25/15948	5.16356e-06	7.86009e-05	g42574/g48918/g49015/g5127/g9863	5
BP	GO:0043242	negative regulation of protein complex disassembly	5/166	25/15948	5.16356e-06	7.86009e-05	g42574/g48918/g49015/g5127/g9863	5
BP	GO:1903047	mitotic cell cycle process	14/166	316/15948	5.67888e-06	8.48735e-05	g12183/g19658/g21444/g21638/g28748/g30519/g42228/g42332/g46873/g50050/g50084/g60058/g62117/g682	14
BP	GO:0009825	multidimensional cell growth	7/166	75/15948	1.27745e-05	0.00018518	g31168/g42228/g42332/g4906/g55002/g60058/g7658	7
BP	GO:0030865	cortical cytoskeleton organization	8/166	104/15948	1.2841e-05	0.00018518	g13156/g28748/g42228/g42332/g51069/g60058/g61572/g682	8
BP	GO:0010412	mannan metabolic process	4/166	15/15948	1.41306e-05	0.000200265	g30834/g54452/g55108/g60929	4
BP	GO:0042538	hyperosmotic salinity response	7/166	89/15948	3.92585e-05	0.000546958	g12183/g19658/g21638/g50902/g54685/g61572/g62117	7
BP	GO:0070726	cell wall assembly	4/166	20/15948	4.81579e-05	0.00064076	g28748/g49799/g5511/g682	4
BP	GO:0071668	plant-type cell wall assembly	4/166	20/15948	4.81579e-05	0.00064076	g28748/g49799/g5511/g682	4
BP	GO:0043624	cellular protein complex disassembly	6/166	63/15948	4.83298e-05	0.00064076	g42574/g48918/g49015/g5127/g52283/g9863	6
BP	GO:0008064	regulation of actin polymerization or depolymerization	6/166	65/15948	5.77541e-05	0.000741779	g42574/g48918/g49015/g5127/g52283/g9863	6
BP	GO:0030832	regulation of actin filament length	6/166	65/15948	5.77541e-05	0.000741779	g42574/g48918/g49015/g5127/g52283/g9863	6
BP	GO:0110053	regulation of actin filament organization	6/166	66/15948	6.29874e-05	0.000796548	g42574/g48918/g49015/g5127/g52283/g9863	6
BP	GO:0030837	negative regulation of actin filament polymerization	5/166	44/15948	8.99717e-05	0.00112056	g42574/g48918/g49015/g5127/g9863	5
BP	GO:0044036	cell wall macromolecule metabolic process	8/166	138/15948	9.81165e-05	0.00120376	g24510/g24854/g25221/g30834/g53327/g54452/g55108/g60929	8
BP	GO:0032272	negative regulation of protein polymerization	5/166	46/15948	0.000111673	0.00134993	g42574/g48918/g49015/g5127/g9863	5
BP	GO:0006972	hyperosmotic response	7/166	106/15948	0.000119783	0.0014082	g12183/g19658/g21638/g50902/g54685/g61572/g62117	7
BP	GO:1902903	regulation of supramolecular fiber organization	6/166	74/15948	0.00011992	0.0014082	g42574/g48918/g49015/g5127/g52283/g9863	6
BP	GO:0032956	regulation of actin cytoskeleton organization	6/166	75/15948	0.000129237	0.00149623	g42574/g48918/g49015/g5127/g52283/g9863	6
BP	GO:0007166	cell surface receptor signaling pathway	13/166	372/15948	0.000141972	0.00162085	g10206/g26179/g29156/g29998/g31262/g34411/g35462/g4522/g47636/g54413/g55228/g5535/g57798	13
BP	GO:0000278	mitotic cell cycle	14/166	428/15948	0.000157066	0.0017686	g12183/g19658/g21444/g21638/g28748/g30519/g42228/g42332/g46873/g50050/g50084/g60058/g62117/g682	14
BP	GO:0051494	negative regulation of cytoskeleton organization	5/166	50/15948	0.000166923	0.00182947	g42574/g48918/g49015/g5127/g9863	5
BP	GO:1902904	negative regulation of supramolecular fiber organization	5/166	50/15948	0.000166923	0.00182947	g42574/g48918/g49015/g5127/g9863	5
BP	GO:0008154	actin polymerization or depolymerization	6/166	80/15948	0.000184792	0.00199867	g42574/g48918/g49015/g5127/g52283/g9863	6
BP	GO:0007015	actin filament organization	7/166	116/15948	0.000210135	0.00224326	g25543/g42574/g48918/g49015/g5127/g52283/g9863	7
BP	GO:0032984	protein-containing complex disassembly	6/166	84/15948	0.000241562	0.00254569	g42574/g48918/g49015/g5127/g52283/g9863	6
BP	GO:0051258	protein polymerization	6/166	89/15948	0.000330897	0.00344301	g38579/g42574/g48918/g49015/g5127/g9863	6
BP	GO:0031333	negative regulation of protein complex assembly	5/166	59/15948	0.000365807	0.00375867	g42574/g48918/g49015/g5127/g9863	5
BP	GO:0032970	regulation of actin filament-based process	6/166	91/15948	0.000373132	0.0037866	g42574/g48918/g49015/g5127/g52283/g9863	6
BP	GO:2000067	regulation of root morphogenesis	3/166	15/15948	0.000459625	0.00460746	g28748/g39389/g682	3
BP	GO:0030833	regulation of actin filament polymerization	5/166	63/15948	0.000496702	0.00491915	g42574/g48918/g49015/g5127/g9863	5
BP	GO:0032535	regulation of cellular component size	6/166	99/15948	0.000585873	0.00573319	g42574/g48918/g49015/g5127/g52283/g9863	6
BP	GO:0032271	regulation of protein polymerization	5/166	66/15948	0.000615917	0.00595628	g42574/g48918/g49015/g5127/g9863	5
BP	GO:0090066	regulation of anatomical structure size	6/166	102/15948	0.000686274	0.0065595	g42574/g48918/g49015/g5127/g52283/g9863	6
BP	GO:0031334	positive regulation of protein complex assembly	5/166	68/15948	0.000706521	0.00667541	g42574/g48918/g49015/g5127/g9863	5
BP	GO:0045488	pectin metabolic process	5/166	69/15948	0.000755391	0.00705604	g43027/g49799/g55108/g5511/g60929	5
BP	GO:0010393	galacturonan metabolic process	5/166	70/15948	0.000806741	0.00745103	g43027/g49799/g55108/g5511/g60929	5
BP	GO:0030041	actin filament polymerization	5/166	71/15948	0.000860652	0.00786062	g42574/g48918/g49015/g5127/g9863	5
BP	GO:0030036	actin cytoskeleton organization	7/166	150/15948	0.000987583	0.0089208	g25543/g42574/g48918/g49015/g5127/g52283/g9863	7
BP	GO:0010638	positive regulation of organelle organization	6/166	113/15948	0.00117255	0.0104765	g42574/g48918/g49015/g5127/g52283/g9863	6
BP	GO:0022411	cellular component disassembly	6/166	114/15948	0.00122721	0.010847	g42574/g48918/g49015/g5127/g52283/g9863	6
BP	GO:0048640	negative regulation of developmental growth	3/166	21/15948	0.00128329	0.011222	g13156/g29998/g58140	3
BP	GO:0010065	primary meristem tissue development	3/166	22/15948	0.00147462	0.0127594	g299/g55228/g5535	3
BP	GO:0016998	cell wall macromolecule catabolic process	3/166	24/15948	0.00190874	0.0163436	g25221/g30834/g54452	3
BP	GO:0051788	response to misfolded protein	3/166	28/15948	0.00299678	0.0253954	g20550/g25310/g29409	3
BP	GO:0010383	cell wall polysaccharide metabolic process	5/166	98/15948	0.00358674	0.0300847	g24510/g24854/g53327/g55108/g60929	5
BP	GO:0060560	developmental growth involved in morphogenesis	12/166	468/15948	0.00366078	0.0303956	g13156/g15610/g29409/g299/g35491/g41693/g53327/g60516/g60592/g60595/g61572/g9849	12
BP	GO:0070592	cell wall polysaccharide biosynthetic process	4/166	62/15948	0.00395066	0.0324744	g24510/g24854/g55108/g60929	4
BP	GO:0045489	pectin biosynthetic process	3/166	32/15948	0.00440141	0.0353395	g43027/g55108/g60929	3
BP	GO:0044038	cell wall macromolecule biosynthetic process	4/166	64/15948	0.00442819	0.0353395	g24510/g24854/g55108/g60929	4
BP	GO:0070589	cellular component macromolecule biosynthetic process	4/166	64/15948	0.00442819	0.0353395	g24510/g24854/g55108/g60929	4
BP	GO:0044089	positive regulation of cellular component biogenesis	5/166	104/15948	0.00462167	0.036529	g42574/g48918/g49015/g5127/g9863	5
BP	GO:0030029	actin filament-based process	7/166	198/15948	0.00472333	0.0369769	g25543/g42574/g48918/g49015/g5127/g52283/g9863	7
BP	GO:0016126	sterol biosynthetic process	3/166	34/15948	0.00523012	0.0401791	g13668/g60273/g62102	3
BP	GO:1905421	regulation of plant organ morphogenesis	3/166	34/15948	0.00523012	0.0401791	g28748/g39389/g682	3
BP	GO:0051592	response to calcium ion	3/166	36/15948	0.0061466	0.0467825	g28748/g58683/g682	3
BP	GO:0051129	negative regulation of cellular component organization	6/166	160/15948	0.00660532	0.0491606	g13156/g42574/g48918/g49015/g5127/g9863	6
BP	GO:0046355	mannan catabolic process	2/166	12/15948	0.00663715	0.0491606	g30834/g54452	2
BP	GO:1990778	protein localization to cell periphery	3/166	37/15948	0.00663848	0.0491606	g28748/g682/g8272	3
CC	GO:0009505	plant-type cell wall	30/191	412/15568	3.13883e-15	4.45714e-13	g11915/g15610/g19281/g19339/g25357/g25776/g29029/g29757/g299/g30398/g31622/g35022/g38995/g39389/g41687/g50050/g50084/g50565/g52524/g54685/g55108/g55713/g59329/g59745/g60512/g60616/g60929/g922/g9422/g9849	30
CC	GO:0098791	Golgi subcompartment	22/191	466/15568	6.54555e-08	3.45744e-06	g12183/g18301/g19656/g19658/g21638/g24854/g299/g30519/g31291/g32526/g34540/g41734/g42526/g43027/g46873/g53327/g55108/g55713/g60929/g61572/g62117/g8286	22
CC	GO:0031225	anchored component of membrane	14/191	188/15568	8.10339e-08	3.45744e-06	g15610/g19281/g19339/g28893/g29757/g30398/g31168/g35022/g4906/g49763/g55002/g59030/g59343/g9849	14
CC	GO:0046658	anchored component of plasma membrane	13/191	162/15568	9.96845e-08	3.45744e-06	g15610/g19281/g19339/g28893/g29757/g30398/g31168/g35022/g4906/g55002/g59030/g59343/g9849	13
CC	GO:0005802	trans-Golgi network	19/191	365/15568	1.21741e-07	3.45744e-06	g12183/g18301/g19658/g21638/g24854/g299/g30519/g32526/g34540/g41734/g42526/g43027/g53327/g55108/g55713/g60929/g61572/g62117/g8286	19
CC	GO:0044431	Golgi apparatus part	22/191	496/15568	1.9363e-07	4.58257e-06	g12183/g18301/g19656/g19658/g21638/g24854/g299/g30519/g31291/g32526/g34540/g41734/g42526/g43027/g46873/g53327/g55108/g55713/g60929/g61572/g62117/g8286	22
CC	GO:0010330	cellulose synthase complex	5/191	17/15568	1.44816e-06	2.9377e-05	g28748/g42228/g42332/g60058/g682	5
CC	GO:0055028	cortical microtubule	6/191	31/15568	1.79822e-06	3.19184e-05	g13156/g28748/g37118/g51069/g58592/g682	6
CC	GO:0030981	cortical microtubule cytoskeleton	6/191	34/15568	3.18569e-06	5.02632e-05	g13156/g28748/g37118/g51069/g58592/g682	6
CC	GO:0005881	cytoplasmic microtubule	6/191	41/15568	9.91748e-06	0.000140828	g13156/g28748/g37118/g51069/g58592/g682	6
CC	GO:0030863	cortical cytoskeleton	7/191	67/15568	1.75047e-05	0.00022597	g13156/g28748/g37118/g51069/g52283/g58592/g682	7
CC	GO:0099513	polymeric cytoskeletal fiber	9/191	137/15568	4.84307e-05	0.000537511	g13156/g28748/g30596/g37118/g51069/g52283/g58592/g59930/g682	9
CC	GO:0005856	cytoskeleton	17/191	457/15568	4.92087e-05	0.000537511	g13156/g20583/g21444/g248/g28748/g30105/g30596/g37118/g38689/g42946/g51069/g52283/g57076/g58592/g59930/g682/g9462	17
CC	GO:0005874	microtubule	8/191	120/15568	0.000115428	0.00117077	g13156/g28748/g30596/g37118/g51069/g58592/g59930/g682	8
CC	GO:0099081	supramolecular polymer	9/191	161/15568	0.000167665	0.00148803	g13156/g28748/g30596/g37118/g51069/g52283/g58592/g59930/g682	9
CC	GO:0099512	supramolecular fiber	9/191	161/15568	0.000167665	0.00148803	g13156/g28748/g30596/g37118/g51069/g52283/g58592/g59930/g682	9
CC	GO:0044448	cell cortex part	7/191	99/15568	0.00021549	0.00179998	g13156/g28748/g37118/g51069/g52283/g58592/g682	7
CC	GO:0099080	supramolecular complex	9/191	168/15568	0.000230749	0.00182036	g13156/g28748/g30596/g37118/g51069/g52283/g58592/g59930/g682	9
CC	GO:0015630	microtubule cytoskeleton	12/191	308/15568	0.000429256	0.00320813	g13156/g21444/g248/g28748/g30105/g30596/g37118/g51069/g58592/g59930/g682/g9462	12
CC	GO:0044430	cytoskeletal part	13/191	401/15568	0.00137728	0.00977867	g13156/g21444/g248/g28748/g30105/g30596/g37118/g51069/g52283/g58592/g59930/g682/g9462	13
CC	GO:0005938	cell cortex	8/191	191/15568	0.00249262	0.0168548	g13156/g28748/g37118/g51069/g52283/g58592/g60516/g682	8
CC	GO:0099568	cytoplasmic region	8/191	210/15568	0.00443659	0.0286362	g13156/g28748/g37118/g51069/g52283/g58592/g60516/g682	8
MF	GO:0016759	cellulose synthase activity	8/151	35/13354	4.03208e-09	8.26577e-07	g12183/g19658/g21638/g30519/g42228/g42332/g60058/g62117	8
MF	GO:0008092	cytoskeletal protein binding	17/151	304/13354	5.89354e-08	6.04088e-06	g13156/g248/g25543/g28748/g30596/g38579/g42574/g48918/g49015/g5127/g52283/g57076/g58592/g59930/g682/g9462/g9863	17
MF	GO:0004675	transmembrane receptor protein serine/threonine kinase activity	13/151	215/13354	9.64237e-07	6.53877e-05	g10206/g26179/g29156/g29998/g31262/g34411/g35462/g4522/g47636/g54413/g55228/g5535/g57798	13
MF	GO:0008017	microtubule binding	10/151	123/13354	1.27586e-06	6.53877e-05	g13156/g248/g28748/g30596/g38579/g57076/g58592/g59930/g682/g9462	10
MF	GO:0019199	transmembrane receptor protein kinase activity	13/151	228/13354	1.86355e-06	7.64055e-05	g10206/g26179/g29156/g29998/g31262/g34411/g35462/g4522/g47636/g54413/g55228/g5535/g57798	13
MF	GO:0015631	tubulin binding	10/151	134/13354	2.78949e-06	9.53074e-05	g13156/g248/g28748/g30596/g38579/g57076/g58592/g59930/g682/g9462	10
MF	GO:0016758	transferase activity, transferring hexosyl groups	17/151	406/13354	3.38441e-06	9.91149e-05	g12183/g19658/g21638/g22249/g30519/g30920/g31263/g42228/g42332/g49799/g53327/g55108/g5511/g60058/g60929/g60939/g62117	17
MF	GO:0004888	transmembrane signaling receptor activity	14/151	305/13354	9.27842e-06	0.00023729	g10206/g26179/g29156/g29998/g31262/g34411/g35462/g37769/g4522/g47636/g54413/g55228/g5535/g57798	14
MF	GO:0060089	molecular transducer activity	17/151	442/13354	1.04176e-05	0.00023729	g10206/g21444/g26179/g29156/g29409/g29998/g31262/g34411/g35462/g37769/g4522/g47636/g54413/g55228/g5535/g57798/g59990	17
MF	GO:0038023	signaling receptor activity	15/151	359/13354	1.35327e-05	0.000277421	g10206/g26179/g29156/g29409/g29998/g31262/g34411/g35462/g37769/g4522/g47636/g54413/g55228/g5535/g57798	15
MF	GO:0016757	transferase activity, transferring glycosyl groups	17/151	457/13354	1.60568e-05	0.000299241	g12183/g19658/g21638/g22249/g30519/g30920/g31263/g42228/g42332/g49799/g53327/g55108/g5511/g60058/g60929/g60939/g62117	17
MF	GO:0003779	actin binding	8/151	115/13354	4.72731e-05	0.000807582	g25543/g42574/g48918/g49015/g5127/g52283/g9462/g9863	8
MF	GO:0051015	actin filament binding	7/151	95/13354	9.89241e-05	0.00155996	g25543/g42574/g48918/g49015/g5127/g52283/g9863	7
MF	GO:0004553	hydrolase activity, hydrolyzing O-glycosyl compounds	12/151	303/13354	0.000168705	0.00247032	g11915/g19281/g19339/g24112/g292/g30834/g35022/g54452/g55233/g59343/g60512/g61572	12
MF	GO:0001871	pattern binding	6/151	76/13354	0.000215615	0.00276257	g19281/g19339/g35022/g4906/g59343/g7658	6
MF	GO:0030247	polysaccharide binding	6/151	76/13354	0.000215615	0.00276257	g19281/g19339/g35022/g4906/g59343/g7658	6
MF	GO:0016413	O-acetyltransferase activity	5/151	51/13354	0.000267261	0.00322286	g19584/g24510/g35118/g40817/g43027	5
MF	GO:0016798	hydrolase activity, acting on glycosyl bonds	12/151	328/13354	0.000349045	0.00397524	g11915/g19281/g19339/g24112/g292/g30834/g35022/g54452/g55233/g59343/g60512/g61572	12
MF	GO:0008422	beta-glucosidase activity	5/151	61/13354	0.000618248	0.00667057	g19281/g19339/g24112/g292/g35022	5
MF	GO:0030246	carbohydrate binding	6/151	109/13354	0.00147256	0.0145314	g19281/g19339/g35022/g4906/g59343/g7658	6
MF	GO:0015926	glucosidase activity	5/151	74/13354	0.00148859	0.0145314	g19281/g19339/g24112/g292/g35022	5
MF	GO:0046527	glucosyltransferase activity	9/151	259/13354	0.00272877	0.0254272	g12183/g19658/g21638/g30519/g30920/g42228/g42332/g60058/g62117	9
MF	GO:0047262	polygalacturonate 4-alpha-galacturonosyltransferase activity	3/151	29/13354	0.00417462	0.0356582	g22249/g49799/g5511	3
MF	GO:0070696	transmembrane receptor protein serine/threonine kinase binding	3/151	29/13354	0.00417462	0.0356582	g28748/g43914/g682	3
MF	GO:0016837	carbon-oxygen lyase activity, acting on polysaccharides	2/151	10/13354	0.00538551	0.0419754	g31168/g55002	2
MF	GO:0030570	pectate lyase activity	2/151	10/13354	0.00538551	0.0419754	g31168/g55002	2
MF	GO:0042973	glucan endo-1,3-beta-D-glucosidase activity	3/151	32/13354	0.00552847	0.0419754	g19281/g19339/g35022	3
MF	GO:0016407	acetyltransferase activity	5/151	101/13354	0.00574238	0.0420424	g19584/g24510/g35118/g40817/g43027	5
MF	GO:0008374	O-acyltransferase activity	5/151	104/13354	0.0064903	0.0458797	g19584/g24510/g35118/g40817/g43027	5
Supplementary Table S13d. GO enrichment analysis of genes co-expressed with IbSPL21
Ontology	ID	Description	GeneRatio	BgRatio	p-value	p.adjust	geneID	Count
BP	GO:0007010	cytoskeleton organization	37/327	375/15948	1.94965e-15	2.91863e-12	g10066/g1089/g11854/g13156/g16109/g21444/g25543/g28559/g28748/g29589/g35537/g37118/g37705/g38579/g42228/g42574/g42687/g43088/g48918/g49015/g49456/g4996/g4997/g51069/g5127/g52283/g53033/g57021/g58592/g60058/g60389/g61572/g62807/g64053/g6581/g682/g9863	37
BP	GO:0097435	supramolecular fiber organization	28/327	215/15948	5.74838e-15	4.30267e-12	g10066/g1089/g11854/g13156/g25543/g28559/g28748/g29589/g35537/g37705/g38579/g42228/g42574/g48918/g49015/g49456/g4996/g4997/g51069/g5127/g52283/g53033/g57021/g60058/g61572/g6581/g682/g9863	28
BP	GO:0000910	cytokinesis	23/327	157/15948	1.30681e-13	6.11675e-11	g10066/g1089/g11854/g12183/g19658/g21638/g28559/g28748/g30519/g41253/g42228/g42687/g46873/g50050/g50084/g57021/g60058/g60389/g62117/g62807/g63073/g64053/g682	23
BP	GO:0007017	microtubule-based process	29/327	264/15948	1.6344e-13	6.11675e-11	g10066/g13156/g16109/g21444/g248/g25004/g28559/g28748/g29589/g35537/g37118/g38579/g42030/g42228/g42687/g43088/g49456/g51069/g53033/g53931/g56697/g60058/g60133/g60389/g61572/g62807/g6581/g682/g9462	29
BP	GO:0061640	cytoskeleton-dependent cytokinesis	21/327	148/15948	2.93555e-12	8.78903e-10	g10066/g1089/g11854/g12183/g19658/g21638/g28559/g28748/g30519/g41253/g42228/g42687/g46873/g50050/g50084/g57021/g60058/g60389/g62117/g64053/g682	21
BP	GO:0000281	mitotic cytokinesis	20/327	142/15948	1.1271e-11	2.81212e-09	g10066/g1089/g11854/g12183/g19658/g21638/g28559/g28748/g30519/g41253/g42228/g46873/g50050/g50084/g57021/g60058/g60389/g62117/g64053/g682	20
BP	GO:0000226	microtubule cytoskeleton organization	22/327	177/15948	1.31769e-11	2.81797e-09	g10066/g13156/g16109/g21444/g28559/g28748/g29589/g35537/g37118/g38579/g42228/g42687/g43088/g49456/g51069/g53033/g60058/g60389/g61572/g62807/g6581/g682	22
BP	GO:0051301	cell division	32/327	383/15948	1.5488e-11	2.89819e-09	g10066/g1089/g11854/g12183/g13276/g19658/g20482/g21638/g25386/g28559/g28748/g30519/g30686/g38697/g39389/g41253/g41654/g42228/g42687/g4340/g46873/g49456/g50050/g50084/g57021/g60058/g60389/g62117/g62807/g63073/g64053/g682	32
BP	GO:0051261	protein depolymerization	12/327	41/15948	2.09413e-11	3.48324e-09	g35537/g42574/g48918/g49015/g49456/g4996/g4997/g5127/g52283/g53033/g6581/g9863	12
BP	GO:0009832	plant-type cell wall biogenesis	22/327	202/15948	1.80599e-10	2.70357e-08	g12183/g19658/g21300/g21638/g24854/g28559/g28748/g30519/g35537/g42228/g46873/g49799/g55108/g58592/g60058/g60389/g60516/g60929/g62117/g6581/g682/g9788	22
BP	GO:0071669	plant-type cell wall organization or biogenesis	28/327	333/15948	2.66085e-10	3.62118e-08	g12183/g19658/g21300/g21638/g24854/g28559/g28748/g30519/g35537/g41693/g42228/g46873/g49799/g54685/g55108/g58592/g59329/g60058/g60389/g60516/g60592/g60595/g60929/g62117/g6581/g682/g803/g9788	28
BP	GO:0009833	plant-type primary cell wall biogenesis	11/327	40/15948	3.09804e-10	3.86481e-08	g12183/g19658/g21638/g28559/g28748/g30519/g42228/g46873/g60058/g62117/g682	11
BP	GO:0051493	regulation of cytoskeleton organization	15/327	92/15948	5.44628e-10	6.2716e-08	g11854/g28559/g28748/g37705/g42574/g48918/g49015/g49456/g4996/g4997/g5127/g52283/g57021/g682/g9863	15
BP	GO:0030244	cellulose biosynthetic process	13/327	66/15948	6.87365e-10	7.3499e-08	g12183/g19658/g21638/g24854/g28559/g28748/g30519/g42228/g60058/g61572/g62117/g682/g7658	13
BP	GO:0030243	cellulose metabolic process	13/327	69/15948	1.22934e-09	1.22688e-07	g12183/g19658/g21638/g24854/g28559/g28748/g30519/g42228/g60058/g61572/g62117/g682/g7658	13
BP	GO:1903047	mitotic cell cycle process	26/327	316/15948	1.88809e-09	1.76655e-07	g10066/g1089/g11854/g12183/g16109/g19658/g21444/g21638/g28559/g28748/g30519/g34335/g35537/g41253/g42228/g46873/g50050/g50084/g57021/g60058/g60389/g62117/g62807/g64053/g6581/g682	26
BP	GO:0051274	beta-glucan biosynthetic process	13/327	72/15948	2.13406e-09	1.87923e-07	g12183/g19658/g21638/g24854/g28559/g28748/g30519/g42228/g60058/g61572/g62117/g682/g7658	13
BP	GO:1901879	regulation of protein depolymerization	9/327	28/15948	2.81366e-09	2.34003e-07	g42574/g48918/g49015/g49456/g4996/g4997/g5127/g52283/g9863	9
BP	GO:0043624	cellular protein complex disassembly	12/327	63/15948	4.72251e-09	3.72084e-07	g35537/g42574/g48918/g49015/g49456/g4996/g4997/g5127/g52283/g53033/g6581/g9863	12
BP	GO:0042546	cell wall biogenesis	22/327	241/15948	5.18916e-09	3.88409e-07	g12183/g19658/g21300/g21638/g24854/g28559/g28748/g30519/g35537/g42228/g46873/g49799/g55108/g58592/g60058/g60389/g60516/g60929/g62117/g6581/g682/g9788	22
BP	GO:0048354	mucilage biosynthetic process involved in seed coat development	8/327	22/15948	7.14248e-09	5.09157e-07	g10013/g13532/g41693/g46873/g4906/g49799/g60592/g60595	8
BP	GO:0043244	regulation of protein complex disassembly	9/327	31/15948	7.77923e-09	5.17621e-07	g42574/g48918/g49015/g49456/g4996/g4997/g5127/g52283/g9863	9
BP	GO:0007018	microtubule-based movement	15/327	111/15948	7.95276e-09	5.17621e-07	g10066/g16109/g248/g25004/g29589/g35537/g42030/g42687/g53033/g53931/g56697/g60133/g60389/g6581/g9462	15
BP	GO:0030834	regulation of actin filament depolymerization	8/327	23/15948	1.07575e-08	6.70996e-07	g42574/g48918/g49015/g4996/g4997/g5127/g52283/g9863	8
BP	GO:1901880	negative regulation of protein depolymerization	8/327	24/15948	1.58499e-08	9.49092e-07	g42574/g48918/g49015/g49456/g4996/g4997/g5127/g9863	8
BP	GO:0051273	beta-glucan metabolic process	13/327	86/15948	2.02428e-08	1.16552e-06	g12183/g19658/g21638/g24854/g28559/g28748/g30519/g42228/g60058/g61572/g62117/g682/g7658	13
BP	GO:0007178	transmembrane receptor protein serine/threonine kinase signaling pathway	21/327	238/15948	2.12373e-08	1.17749e-06	g10206/g14190/g18118/g24366/g26179/g29156/g29998/g30665/g31262/g34411/g35462/g41897/g4522/g47636/g50942/g54413/g55228/g5535/g57798/g60224/g8891	21
BP	GO:0043242	negative regulation of protein complex disassembly	8/327	25/15948	2.28952e-08	1.22408e-06	g42574/g48918/g49015/g49456/g4996/g4997/g5127/g9863	8
BP	GO:0000271	polysaccharide biosynthetic process	19/327	199/15948	2.85542e-08	1.47399e-06	g12183/g19658/g21300/g21638/g24854/g28559/g28748/g30519/g42228/g49799/g53327/g55108/g60058/g60929/g61572/g62117/g682/g7658/g9788	19
BP	GO:0051258	protein polymerization	13/327	89/15948	3.09441e-08	1.53259e-06	g1089/g11854/g37705/g38579/g42574/g48918/g49015/g49456/g4996/g4997/g5127/g57021/g9863	13
BP	GO:1902903	regulation of supramolecular fiber organization	12/327	74/15948	3.1737e-08	1.53259e-06	g11854/g37705/g42574/g48918/g49015/g49456/g4996/g4997/g5127/g52283/g57021/g9863	12
BP	GO:0033692	cellular polysaccharide biosynthetic process	18/327	181/15948	3.54455e-08	1.65819e-06	g12183/g19658/g21300/g21638/g24854/g28559/g28748/g30519/g42228/g53327/g55108/g60058/g60929/g61572/g62117/g682/g7658/g9788	18
BP	GO:0051494	negative regulation of cytoskeleton organization	10/327	50/15948	5.6834e-08	2.50237e-06	g11854/g42574/g48918/g49015/g49456/g4996/g4997/g5127/g57021/g9863	10
BP	GO:1902904	negative regulation of supramolecular fiber organization	10/327	50/15948	5.6834e-08	2.50237e-06	g11854/g42574/g48918/g49015/g49456/g4996/g4997/g5127/g57021/g9863	10
BP	GO:0030042	actin filament depolymerization	8/327	28/15948	6.23552e-08	2.66702e-06	g42574/g48918/g49015/g4996/g4997/g5127/g52283/g9863	8
BP	GO:0000278	mitotic cell cycle	28/327	428/15948	6.7348e-08	2.80055e-06	g10066/g1089/g11854/g12183/g16109/g19658/g21444/g21638/g28559/g28748/g30519/g34335/g35537/g41253/g42228/g46873/g49456/g50050/g50084/g57021/g60058/g60133/g60389/g62117/g62807/g64053/g6581/g682	28
BP	GO:0008064	regulation of actin polymerization or depolymerization	11/327	65/15948	7.59433e-08	2.99177e-06	g11854/g37705/g42574/g48918/g49015/g4996/g4997/g5127/g52283/g57021/g9863	11
BP	GO:0030832	regulation of actin filament length	11/327	65/15948	7.59433e-08	2.99177e-06	g11854/g37705/g42574/g48918/g49015/g4996/g4997/g5127/g52283/g57021/g9863	11
BP	GO:0008154	actin polymerization or depolymerization	12/327	80/15948	7.80533e-08	2.99605e-06	g1089/g11854/g37705/g42574/g48918/g49015/g4996/g4997/g5127/g52283/g57021/g9863	12
BP	GO:0110053	regulation of actin filament organization	11/327	66/15948	8.94828e-08	3.34438e-06	g11854/g37705/g42574/g48918/g49015/g4996/g4997/g5127/g52283/g57021/g9863	11
BP	GO:0007167	enzyme linked receptor protein signaling pathway	21/327	259/15948	9.15962e-08	3.34438e-06	g10206/g14190/g18118/g24366/g26179/g29156/g29998/g30665/g31262/g34411/g35462/g41897/g4522/g47636/g50942/g54413/g55228/g5535/g57798/g60224/g8891	21
BP	GO:0048359	mucilage metabolic process involved in seed coat development	8/327	30/15948	1.13297e-07	4.03821e-06	g10013/g13532/g41693/g46873/g4906/g49799/g60592/g60595	8
BP	GO:0030835	negative regulation of actin filament depolymerization	7/327	21/15948	1.2981e-07	4.4165e-06	g42574/g48918/g49015/g4996/g4997/g5127/g9863	7
BP	GO:0051693	actin filament capping	7/327	21/15948	1.2981e-07	4.4165e-06	g42574/g48918/g49015/g4996/g4997/g5127/g9863	7
BP	GO:0031122	cytoplasmic microtubule organization	12/327	84/15948	1.36038e-07	4.42716e-06	g10066/g13156/g28559/g28748/g29589/g42228/g49456/g51069/g53033/g60058/g61572/g682	12
BP	GO:0032984	protein-containing complex disassembly	12/327	84/15948	1.36038e-07	4.42716e-06	g35537/g42574/g48918/g49015/g49456/g4996/g4997/g5127/g52283/g53033/g6581/g9863	12
BP	GO:0010065	primary meristem tissue development	7/327	22/15948	1.87055e-07	5.95791e-06	g20482/g25386/g299/g38697/g54207/g55228/g5535	7
BP	GO:0030041	actin filament polymerization	11/327	71/15948	1.94711e-07	6.07256e-06	g1089/g11854/g37705/g42574/g48918/g49015/g4996/g4997/g5127/g57021/g9863	11
BP	GO:0030865	cortical cytoskeleton organization	13/327	104/15948	2.04317e-07	6.24209e-06	g10066/g11854/g13156/g28559/g28748/g29589/g42228/g49456/g51069/g57021/g60058/g61572/g682	13
BP	GO:0030837	negative regulation of actin filament polymerization	9/327	44/15948	2.16343e-07	6.47731e-06	g11854/g42574/g48918/g49015/g4996/g4997/g5127/g57021/g9863	9
BP	GO:0009250	glucan biosynthetic process	14/327	126/15948	3.06583e-07	8.99913e-06	g12183/g19658/g21638/g24854/g28559/g28748/g30519/g42228/g53327/g60058/g61572/g62117/g682/g7658	14
BP	GO:0032272	negative regulation of protein polymerization	9/327	46/15948	3.24301e-07	9.242e-06	g11854/g42574/g48918/g49015/g4996/g4997/g5127/g57021/g9863	9
BP	GO:0010192	mucilage biosynthetic process	8/327	34/15948	3.27205e-07	9.242e-06	g10013/g13532/g41693/g46873/g4906/g49799/g60592/g60595	8
BP	GO:0032956	regulation of actin cytoskeleton organization	11/327	75/15948	3.46255e-07	9.59897e-06	g11854/g37705/g42574/g48918/g49015/g4996/g4997/g5127/g52283/g57021/g9863	11
BP	GO:0016051	carbohydrate biosynthetic process	22/327	308/15948	4.11464e-07	1.11993e-05	g12183/g19658/g21300/g21638/g24854/g28559/g28748/g30519/g34208/g42228/g49799/g53327/g55108/g60058/g60929/g61572/g62117/g682/g7658/g7924/g7926/g9788	22
BP	GO:0034637	cellular carbohydrate biosynthetic process	18/327	215/15948	4.82232e-07	1.28911e-05	g12183/g19658/g21300/g21638/g24854/g28559/g28748/g30519/g42228/g53327/g55108/g60058/g60929/g61572/g62117/g682/g7658/g9788	18
BP	GO:0043622	cortical microtubule organization	11/327	78/15948	5.2059e-07	1.36723e-05	g10066/g13156/g28559/g28748/g29589/g42228/g49456/g51069/g60058/g61572/g682	11
BP	GO:0030833	regulation of actin filament polymerization	10/327	63/15948	5.58446e-07	1.44137e-05	g11854/g37705/g42574/g48918/g49015/g4996/g4997/g5127/g57021/g9863	10
BP	GO:0007015	actin filament organization	13/327	116/15948	7.37125e-07	1.8703e-05	g1089/g11854/g25543/g37705/g42574/g48918/g49015/g4996/g4997/g5127/g52283/g57021/g9863	13
BP	GO:0051016	barbed-end actin filament capping	5/327	10/15948	8.14164e-07	2.03134e-05	g42574/g48918/g49015/g5127/g9863	5
BP	GO:0032535	regulation of cellular component size	12/327	99/15948	8.45496e-07	2.07454e-05	g11854/g23964/g37705/g42574/g48918/g49015/g4996/g4997/g5127/g52283/g57021/g9863	12
BP	GO:0033043	regulation of organelle organization	22/327	322/15948	8.7297e-07	2.07454e-05	g11854/g13305/g1823/g28559/g28748/g37705/g38373/g39026/g41253/g42574/g42607/g48918/g49015/g49456/g4996/g4997/g5127/g52283/g53787/g57021/g682/g9863	22
BP	GO:0032271	regulation of protein polymerization	10/327	66/15948	8.73053e-07	2.07454e-05	g11854/g37705/g42574/g48918/g49015/g4996/g4997/g5127/g57021/g9863	10
BP	GO:0090066	regulation of anatomical structure size	12/327	102/15948	1.16968e-06	2.73595e-05	g11854/g23964/g37705/g42574/g48918/g49015/g4996/g4997/g5127/g52283/g57021/g9863	12
BP	GO:0006928	movement of cell or subcellular component	18/327	233/15948	1.55638e-06	3.58447e-05	g10066/g1089/g11854/g16109/g248/g25004/g29589/g35537/g42030/g42687/g53033/g53931/g56697/g57021/g60133/g60389/g6581/g9462	18
BP	GO:0044264	cellular polysaccharide metabolic process	19/327	261/15948	1.94099e-06	4.40251e-05	g12183/g19658/g21300/g21638/g24854/g28559/g28748/g30519/g42228/g53327/g54452/g55108/g60058/g60929/g61572/g62117/g682/g7658/g9788	19
BP	GO:0071555	cell wall organization	19/327	262/15948	2.05431e-06	4.59e-05	g24854/g28559/g28748/g31168/g41687/g41693/g49799/g54685/g55108/g59329/g60389/g60592/g60595/g60616/g60929/g61133/g682/g803/g9788	19
BP	GO:0010191	mucilage metabolic process	8/327	43/15948	2.22544e-06	4.89924e-05	g10013/g13532/g41693/g46873/g4906/g49799/g60592/g60595	8
BP	GO:1902905	positive regulation of supramolecular fiber organization	7/327	31/15948	2.46076e-06	5.33878e-05	g37705/g42574/g48918/g49015/g5127/g52283/g9863	7
BP	GO:0032970	regulation of actin filament-based process	11/327	91/15948	2.49903e-06	5.34436e-05	g11854/g37705/g42574/g48918/g49015/g4996/g4997/g5127/g52283/g57021/g9863	11
BP	GO:0045229	external encapsulating structure organization	21/327	317/15948	2.54069e-06	5.35692e-05	g21300/g24854/g28559/g28748/g31168/g41687/g41693/g49799/g5157/g54685/g55108/g59329/g60389/g60592/g60595/g60616/g60929/g61133/g682/g803/g9788	21
BP	GO:0009664	plant-type cell wall organization	15/327	172/15948	2.63893e-06	5.48678e-05	g24854/g28559/g28748/g41693/g49799/g54685/g55108/g59329/g60389/g60592/g60595/g60929/g682/g803/g9788	15
BP	GO:0031333	negative regulation of protein complex assembly	9/327	59/15948	2.92677e-06	6.00188e-05	g11854/g42574/g48918/g49015/g4996/g4997/g5127/g57021/g9863	9
BP	GO:0022411	cellular component disassembly	12/327	114/15948	3.83925e-06	7.76669e-05	g35537/g42574/g48918/g49015/g49456/g4996/g4997/g5127/g52283/g53033/g6581/g9863	12
BP	GO:0051495	positive regulation of cytoskeleton organization	7/327	35/15948	5.86477e-06	0.000117061	g37705/g42574/g48918/g49015/g5127/g52283/g9863	7
BP	GO:0030838	positive regulation of actin filament polymerization	6/327	24/15948	6.99407e-06	0.000135976	g37705/g42574/g48918/g49015/g5127/g9863	6
BP	GO:0045010	actin nucleation	6/327	24/15948	6.99407e-06	0.000135976	g37705/g42574/g48918/g49015/g5127/g9863	6
BP	GO:0010067	procambium histogenesis	5/327	15/15948	8.91503e-06	0.00016881	g20482/g25386/g299/g38697/g54207	5
BP	GO:0005976	polysaccharide metabolic process	21/327	344/15948	9.04449e-06	0.00016881	g12183/g19658/g21300/g21638/g24112/g24854/g28559/g28748/g30519/g42228/g49799/g53327/g54452/g55108/g60058/g60929/g61572/g62117/g682/g7658/g9788	21
BP	GO:0032273	positive regulation of protein polymerization	6/327	25/15948	9.04482e-06	0.00016881	g37705/g42574/g48918/g49015/g5127/g9863	6
BP	GO:0007166	cell surface receptor signaling pathway	22/327	372/15948	9.134e-06	0.00016881	g10206/g14190/g18118/g24366/g26179/g29156/g29998/g30665/g31262/g34411/g35462/g41897/g4522/g47636/g50942/g54413/g55228/g5535/g57798/g60224/g60871/g8891	22
BP	GO:0010639	negative regulation of organelle organization	12/327	128/15948	1.27697e-05	0.000233124	g11854/g13305/g38373/g42574/g48918/g49015/g49456/g4996/g4997/g5127/g57021/g9863	12
BP	GO:0030036	actin cytoskeleton organization	13/327	150/15948	1.31389e-05	0.000236975	g1089/g11854/g25543/g37705/g42574/g48918/g49015/g4996/g4997/g5127/g52283/g57021/g9863	13
BP	GO:0010214	seed coat development	8/327	57/15948	1.97631e-05	0.000352207	g10013/g13532/g41693/g46873/g4906/g49799/g60592/g60595	8
BP	GO:0044042	glucan metabolic process	15/327	206/15948	2.34716e-05	0.000413377	g12183/g19658/g21638/g24112/g24854/g28559/g28748/g30519/g42228/g53327/g60058/g61572/g62117/g682/g7658	15
BP	GO:0051129	negative regulation of cellular component organization	13/327	160/15948	2.61995e-05	0.000456054	g11854/g13156/g13305/g38373/g42574/g48918/g49015/g49456/g4996/g4997/g5127/g57021/g9863	13
BP	GO:0048508	embryonic meristem development	8/327	63/15948	4.16353e-05	0.000711514	g14652/g20482/g25386/g299/g38697/g54207/g55228/g5535	8
BP	GO:0070726	cell wall assembly	5/327	20/15948	4.23011e-05	0.000711514	g28559/g28748/g49799/g60389/g682	5
BP	GO:0071668	plant-type cell wall assembly	5/327	20/15948	4.23011e-05	0.000711514	g28559/g28748/g49799/g60389/g682	5
BP	GO:0006073	cellular glucan metabolic process	14/327	195/15948	5.11309e-05	0.000850477	g12183/g19658/g21638/g24854/g28559/g28748/g30519/g42228/g53327/g60058/g61572/g62117/g682/g7658	14
BP	GO:0031109	microtubule polymerization or depolymerization	5/327	22/15948	6.94679e-05	0.00114279	g35537/g38579/g49456/g53033/g6581	5
BP	GO:0007019	microtubule depolymerization	4/327	13/15948	0.000107186	0.00172535	g35537/g49456/g53033/g6581	4
BP	GO:0070507	regulation of microtubule cytoskeleton organization	4/327	13/15948	0.000107186	0.00172535	g28559/g28748/g49456/g682	4
BP	GO:0010638	positive regulation of organelle organization	10/327	113/15948	0.000109844	0.00174932	g1823/g37705/g39026/g41253/g42574/g48918/g49015/g5127/g52283/g9863	10
BP	GO:0010089	xylem development	8/327	76/15948	0.000160968	0.00253652	g10187/g10206/g12242/g20482/g25386/g35537/g54937/g6581	8
BP	GO:2000067	regulation of root morphogenesis	4/327	15/15948	0.000198089	0.00308895	g28559/g28748/g39389/g682	4
BP	GO:0010051	xylem and phloem pattern formation	9/327	100/15948	0.000212438	0.00327855	g10187/g13652/g14652/g18097/g24388/g299/g31622/g54207/g58592	9
BP	GO:0030029	actin filament-based process	13/327	198/15948	0.000230309	0.00351809	g1089/g11854/g25543/g37705/g42574/g48918/g49015/g4996/g4997/g5127/g52283/g57021/g9863	13
BP	GO:0044262	cellular carbohydrate metabolic process	20/327	401/15948	0.000241721	0.00365512	g12183/g19658/g21300/g21638/g24854/g28559/g28748/g30519/g42228/g53327/g54452/g55108/g59770/g60058/g60929/g61572/g62117/g682/g7658/g9788	20
BP	GO:0010215	cellulose microfibril organization	4/327	16/15948	0.000259868	0.00389023	g28559/g28748/g60389/g682	4
BP	GO:0043254	regulation of protein complex assembly	11/327	150/15948	0.000269309	0.00399163	g11854/g37705/g42574/g48918/g49015/g4996/g4997/g5127/g53787/g57021/g9863	11
BP	GO:0010087	phloem or xylem histogenesis	14/327	234/15948	0.00034844	0.00511386	g10187/g10206/g12242/g13652/g18097/g20482/g24388/g25386/g299/g35537/g38697/g54207/g54937/g6581	14
BP	GO:0032886	regulation of microtubule-based process	4/327	18/15948	0.000422987	0.00614769	g28559/g28748/g49456/g682	4
BP	GO:0042538	hyperosmotic salinity response	8/327	89/15948	0.00047909	0.00689614	g12183/g19658/g21638/g46712/g50902/g54685/g61572/g62117	8
BP	GO:0044087	regulation of cellular component biogenesis	13/327	226/15948	0.000811924	0.0115757	g1089/g11854/g24854/g37705/g42574/g48918/g49015/g4996/g4997/g5127/g53787/g57021/g9863	13
BP	GO:1990778	protein localization to cell periphery	5/327	37/15948	0.000893922	0.0126245	g28559/g28748/g64053/g682/g8272	5
BP	GO:0006972	hyperosmotic response	8/327	106/15948	0.00151628	0.0212138	g12183/g19658/g21638/g46712/g50902/g54685/g61572/g62117	8
BP	GO:0051315	attachment of mitotic spindle microtubules to kinetochore	3/327	12/15948	0.00163775	0.0227011	g34335/g35537/g6581	3
BP	GO:0014074	response to purine-containing compound	3/327	13/15948	0.00209692	0.0282801	g11854/g57021/g63073	3
BP	GO:0032796	uropod organization	3/327	13/15948	0.00209692	0.0282801	g1089/g11854/g57021	3
BP	GO:0034461	uropod retraction	3/327	13/15948	0.00209692	0.0282801	g1089/g11854/g57021	3
BP	GO:0044036	cell wall macromolecule metabolic process	9/327	138/15948	0.00217647	0.0290909	g13532/g21300/g24854/g25221/g53327/g54452/g55108/g60929/g9788	9
BP	GO:0051130	positive regulation of cellular component organization	10/327	169/15948	0.00258685	0.0342701	g1823/g37705/g39026/g41253/g42574/g48918/g49015/g5127/g52283/g9863	10
BP	GO:0031268	pseudopodium organization	3/327	14/15948	0.00262854	0.0345169	g1089/g11854/g57021	3
BP	GO:0031334	positive regulation of protein complex assembly	6/327	68/15948	0.00267148	0.0347757	g37705/g42574/g48918/g49015/g5127/g9863	6
BP	GO:0007052	mitotic spindle organization	4/327	29/15948	0.00274925	0.0351764	g10066/g16109/g60389/g62807	4
BP	GO:1902850	microtubule cytoskeleton organization involved in mitosis	4/327	29/15948	0.00274925	0.0351764	g10066/g16109/g60389/g62807	4
BP	GO:0050777	negative regulation of immune response	5/327	49/15948	0.00320148	0.0393864	g28559/g28748/g43914/g59072/g682	5
BP	GO:0007080	mitotic metaphase plate congression	3/327	15/15948	0.00323616	0.0393864	g34335/g35537/g6581	3
BP	GO:0010412	mannan metabolic process	3/327	15/15948	0.00323616	0.0393864	g54452/g55108/g60929	3
BP	GO:0031152	aggregation involved in sorocarp development	3/327	15/15948	0.00323616	0.0393864	g1089/g11854/g57021	3
BP	GO:0098630	aggregation of unicellular organisms	3/327	15/15948	0.00323616	0.0393864	g1089/g11854/g57021	3
BP	GO:0098743	cell aggregation	3/327	15/15948	0.00323616	0.0393864	g1089/g11854/g57021	3
CC	GO:0005856	cytoskeleton	45/365	457/15568	2.58152e-16	6.19565e-14	g10066/g11854/g13156/g16109/g20583/g20738/g21444/g21469/g248/g25004/g27402/g28559/g28748/g29589/g30105/g30596/g34335/g35537/g37118/g37705/g38585/g38689/g42030/g42687/g4404/g49456/g4996/g4997/g51069/g52283/g53033/g53931/g56697/g57021/g57076/g58592/g59930/g60133/g60389/g62807/g64053/g6581/g682/g832/g9462	45
CC	GO:0044430	cytoskeletal part	40/365	401/15568	8.6589e-15	1.03907e-12	g10066/g11854/g13156/g16109/g20738/g21444/g21469/g248/g25004/g27402/g28559/g28748/g29589/g30105/g30596/g34335/g35537/g37118/g38585/g42030/g42687/g4404/g49456/g4996/g4997/g51069/g52283/g53033/g53931/g56697/g57021/g58592/g59930/g60133/g60389/g62807/g6581/g682/g832/g9462	40
CC	GO:0015630	microtubule cytoskeleton	34/365	308/15568	5.29752e-14	4.23802e-12	g10066/g13156/g16109/g20738/g21444/g248/g25004/g27402/g28559/g28748/g29589/g30105/g30596/g34335/g35537/g37118/g38585/g42030/g42687/g4404/g49456/g51069/g53033/g53931/g56697/g58592/g59930/g60133/g60389/g62807/g6581/g682/g832/g9462	34
CC	GO:0005875	microtubule associated complex	21/365	125/15568	1.29187e-12	7.75123e-11	g10066/g16109/g20738/g248/g25004/g27402/g29589/g30105/g35537/g38585/g42030/g42687/g53033/g53931/g56697/g60133/g60389/g62807/g6581/g832/g9462	21
CC	GO:0009505	plant-type cell wall	36/365	412/15568	1.03922e-11	4.98825e-10	g11915/g15610/g16832/g19281/g19339/g20509/g25357/g25776/g29757/g299/g30398/g31622/g35022/g35537/g38995/g39389/g4163/g41687/g50050/g50084/g50565/g52524/g54207/g54685/g55108/g55173/g55713/g59329/g59745/g60512/g60616/g60929/g6581/g803/g9422/g9849	36
CC	GO:0046658	anchored component of plasma membrane	22/365	162/15568	3.01179e-11	1.20472e-09	g10013/g15610/g16829/g16832/g19281/g19339/g23169/g23985/g25368/g25714/g2650/g28893/g29757/g30398/g31168/g35022/g4906/g5157/g59335/g59343/g7368/g9849	22
CC	GO:0031225	anchored component of membrane	23/365	188/15568	9.23266e-11	3.16548e-09	g10013/g15610/g16829/g16832/g19281/g19339/g23169/g23985/g25368/g25714/g2650/g28893/g29757/g30398/g31168/g35022/g4906/g49763/g5157/g59335/g59343/g7368/g9849	23
CC	GO:0099513	polymeric cytoskeletal fiber	19/365	137/15568	4.76593e-10	1.42978e-08	g10066/g13156/g21469/g25004/g28559/g28748/g29589/g30596/g35537/g37118/g49456/g51069/g52283/g58592/g59930/g60389/g62807/g6581/g682	19
CC	GO:0099081	supramolecular polymer	20/365	161/15568	1.21202e-09	2.90884e-08	g10066/g13156/g21469/g25004/g28559/g28748/g29589/g30596/g35537/g37118/g49456/g51069/g52283/g58592/g59930/g60389/g62807/g64053/g6581/g682	20
CC	GO:0099512	supramolecular fiber	20/365	161/15568	1.21202e-09	2.90884e-08	g10066/g13156/g21469/g25004/g28559/g28748/g29589/g30596/g35537/g37118/g49456/g51069/g52283/g58592/g59930/g60389/g62807/g64053/g6581/g682	20
CC	GO:0099080	supramolecular complex	20/365	168/15568	2.57877e-09	5.62641e-08	g10066/g13156/g21469/g25004/g28559/g28748/g29589/g30596/g35537/g37118/g49456/g51069/g52283/g58592/g59930/g60389/g62807/g64053/g6581/g682	20
CC	GO:0005874	microtubule	17/365	120/15568	2.84506e-09	5.69012e-08	g10066/g13156/g25004/g28559/g28748/g29589/g30596/g35537/g37118/g49456/g51069/g58592/g59930/g60389/g62807/g6581/g682	17
CC	GO:0005871	kinesin complex	15/365	93/15568	3.96706e-09	7.32381e-08	g10066/g16109/g248/g25004/g29589/g35537/g42030/g42687/g53033/g53931/g56697/g60133/g60389/g6581/g9462	15
CC	GO:0098791	Golgi subcompartment	34/365	466/15568	4.65422e-09	7.97866e-08	g12183/g16209/g18301/g19656/g19658/g20299/g21300/g21638/g24854/g25487/g299/g30181/g30519/g32526/g34315/g34540/g35537/g38758/g41734/g41741/g42515/g46873/g53327/g54207/g55108/g55713/g60929/g61572/g62117/g6581/g7924/g7926/g9788/g9818	34
CC	GO:0044431	Golgi apparatus part	34/365	496/15568	2.21267e-08	3.54027e-07	g12183/g16209/g18301/g19656/g19658/g20299/g21300/g21638/g24854/g25487/g299/g30181/g30519/g32526/g34315/g34540/g35537/g38758/g41734/g41741/g42515/g46873/g53327/g54207/g55108/g55713/g60929/g61572/g62117/g6581/g7924/g7926/g9788/g9818	34
CC	GO:0055028	cortical microtubule	9/365	31/15568	2.47968e-08	3.71952e-07	g13156/g28559/g28748/g29589/g37118/g51069/g58592/g60389/g682	9
CC	GO:0030863	cortical cytoskeleton	12/365	67/15568	4.33016e-08	6.11317e-07	g11854/g13156/g28559/g28748/g29589/g37118/g51069/g52283/g57021/g58592/g60389/g682	12
CC	GO:0030981	cortical microtubule cytoskeleton	9/365	34/15568	6.0625e-08	8.08334e-07	g13156/g28559/g28748/g29589/g37118/g51069/g58592/g60389/g682	9
CC	GO:0005881	cytoplasmic microtubule	9/365	41/15568	3.5029e-07	4.42472e-06	g13156/g28559/g28748/g29589/g37118/g51069/g58592/g60389/g682	9
CC	GO:0005802	trans-Golgi network	26/365	365/15568	5.16799e-07	5.98853e-06	g12183/g16209/g18301/g19658/g20299/g21638/g24854/g25487/g299/g30519/g32526/g34540/g38758/g41734/g41741/g53327/g54207/g55108/g55713/g60929/g61572/g62117/g7924/g7926/g9788/g9818	26
CC	GO:0044448	cell cortex part	13/365	99/15568	5.23996e-07	5.98853e-06	g1089/g11854/g13156/g28559/g28748/g29589/g37118/g51069/g52283/g57021/g58592/g60389/g682	13
CC	GO:1990752	microtubule end	6/365	20/15568	4.67833e-06	5.10363e-05	g25004/g28559/g28748/g35537/g6581/g682	6
CC	GO:0010330	cellulose synthase complex	5/365	17/15568	3.38089e-05	0.000352788	g28559/g28748/g42228/g60058/g682	5
CC	GO:0009524	phragmoplast	9/365	71/15568	4.00897e-05	0.000400897	g11854/g29589/g299/g37118/g42687/g49456/g54207/g57076/g62807	9
CC	GO:0005938	cell cortex	15/365	191/15568	4.5379e-05	0.000435638	g1089/g11854/g13156/g28559/g28748/g29589/g37118/g49456/g51069/g52283/g57021/g58592/g60389/g60516/g682	15
CC	GO:0099568	cytoplasmic region	15/365	210/15568	0.000132733	0.00122523	g1089/g11854/g13156/g28559/g28748/g29589/g37118/g49456/g51069/g52283/g57021/g58592/g60389/g60516/g682	15
CC	GO:0005795	Golgi stack	5/365	41/15568	0.00258163	0.0229478	g19656/g34315/g35537/g6581/g9818	5
CC	GO:0001931	uropod	3/365	13/15568	0.00306921	0.0245537	g1089/g11854/g57021	3
CC	GO:0031254	cell trailing edge	3/365	13/15568	0.00306921	0.0245537	g1089/g11854/g57021	3
CC	GO:1990753	equatorial cell cortex	3/365	13/15568	0.00306921	0.0245537	g1089/g11854/g57021	3
CC	GO:0099738	cell cortex region	3/365	14/15568	0.00383892	0.0297207	g1089/g11854/g57021	3
CC	GO:0009531	secondary cell wall	3/365	16/15568	0.00570449	0.0414872	g35537/g39389/g6581	3
CC	GO:0035371	microtubule plus-end	3/365	16/15568	0.00570449	0.0414872	g25004/g35537/g6581	3
MF	GO:0008092	cytoskeletal protein binding	31/287	304/13354	5.10649e-13	1.70046e-10	g11854/g13156/g248/g25543/g28559/g28748/g29589/g30596/g35537/g37705/g38579/g42574/g48918/g49015/g49456/g4996/g4997/g5127/g52283/g57021/g57076/g58592/g59930/g62213/g64053/g6581/g682/g7168/g7238/g9462/g9863	31
MF	GO:0001871	pattern binding	14/287	76/13354	6.8079e-10	7.55677e-08	g10013/g16829/g19281/g19339/g23169/g23985/g25714/g2650/g35022/g4906/g5157/g59343/g7368/g7658	14
MF	GO:0030247	polysaccharide binding	14/287	76/13354	6.8079e-10	7.55677e-08	g10013/g16829/g19281/g19339/g23169/g23985/g25714/g2650/g35022/g4906/g5157/g59343/g7368/g7658	14
MF	GO:0003774	motor activity	17/287	123/13354	1.06725e-09	7.73517e-08	g10066/g11854/g16109/g248/g25004/g29589/g35537/g42030/g42687/g53033/g53931/g56697/g57021/g60133/g60389/g6581/g9462	17
MF	GO:0003777	microtubule motor activity	15/287	93/13354	1.16144e-09	7.73517e-08	g10066/g16109/g248/g25004/g29589/g35537/g42030/g42687/g53033/g53931/g56697/g60133/g60389/g6581/g9462	15
MF	GO:0003779	actin binding	16/287	115/13354	3.02511e-09	1.67894e-07	g11854/g25543/g29589/g37705/g42574/g48918/g49015/g4996/g4997/g5127/g52283/g57021/g7168/g7238/g9462/g9863	16
MF	GO:0004675	transmembrane receptor protein serine/threonine kinase activity	21/287	215/13354	7.40035e-09	3.40944e-07	g10206/g14190/g18118/g24366/g26179/g29156/g29998/g30665/g31262/g34411/g35462/g41897/g4522/g47636/g50942/g54413/g55228/g5535/g57798/g60224/g8891	21
MF	GO:0008017	microtubule binding	16/287	123/13354	8.19085e-09	3.40944e-07	g13156/g248/g28559/g28748/g29589/g30596/g35537/g38579/g49456/g57076/g58592/g59930/g62213/g6581/g682/g9462	16
MF	GO:0051015	actin filament binding	14/287	95/13354	1.40449e-08	5.19662e-07	g11854/g25543/g29589/g42574/g48918/g49015/g4996/g4997/g5127/g52283/g57021/g7168/g7238/g9863	14
MF	GO:0019199	transmembrane receptor protein kinase activity	21/287	228/13354	2.09606e-08	6.97989e-07	g10206/g14190/g18118/g24366/g26179/g29156/g29998/g30665/g31262/g34411/g35462/g41897/g4522/g47636/g50942/g54413/g55228/g5535/g57798/g60224/g8891	21
MF	GO:0015631	tubulin binding	16/287	134/13354	2.84586e-08	8.61521e-07	g13156/g248/g28559/g28748/g29589/g30596/g35537/g38579/g49456/g57076/g58592/g59930/g62213/g6581/g682/g9462	16
MF	GO:0030246	carbohydrate binding	14/287	109/13354	8.41546e-08	2.33529e-06	g10013/g16829/g19281/g19339/g23169/g23985/g25714/g2650/g35022/g4906/g5157/g59343/g7368/g7658	14
MF	GO:0004888	transmembrane signaling receptor activity	23/287	305/13354	1.80595e-07	4.62602e-06	g10206/g14190/g18118/g24366/g26179/g29156/g29998/g30665/g31262/g34411/g35462/g37769/g41897/g4522/g47636/g50942/g54413/g55228/g5535/g57798/g60224/g60871/g8891	23
MF	GO:0038023	signaling receptor activity	23/287	359/13354	3.07994e-06	7.32585e-05	g10206/g14190/g18118/g24366/g26179/g29156/g29998/g30665/g31262/g34411/g35462/g37769/g41897/g4522/g47636/g50942/g54413/g55228/g5535/g57798/g60224/g60871/g8891	23
MF	GO:0060089	molecular transducer activity	26/287	442/13354	3.34428e-06	7.4243e-05	g10206/g14190/g18118/g21444/g24366/g26179/g29156/g29998/g30665/g31262/g34411/g35462/g37769/g41897/g4522/g47636/g50942/g53482/g54413/g55228/g5535/g57798/g59990/g60224/g60871/g8891	26
MF	GO:1990939	ATP-dependent microtubule motor activity	7/287	33/13354	5.20745e-06	0.00010838	g10066/g29589/g42030/g42687/g53033/g60389/g9462	7
MF	GO:0016759	cellulose synthase activity	7/287	35/13354	7.90066e-06	0.00015476	g12183/g19658/g21638/g30519/g42228/g60058/g62117	7
MF	GO:0004553	hydrolase activity, hydrolyzing O-glycosyl compounds	20/287	303/13354	8.893e-06	0.00016452	g11915/g16829/g19281/g19339/g23169/g23985/g24112/g25714/g2650/g292/g35022/g42515/g46466/g5157/g54452/g55233/g59343/g60512/g61572/g7368	20
MF	GO:0016798	hydrolase activity, acting on glycosyl bonds	20/287	328/13354	2.81538e-05	0.000493433	g11915/g16829/g19281/g19339/g23169/g23985/g24112/g25714/g2650/g292/g35022/g42515/g46466/g5157/g54452/g55233/g59343/g60512/g61572/g7368	20
MF	GO:0008574	ATP-dependent microtubule motor activity, plus-end-directed	5/287	27/13354	0.000242456	0.00403689	g10066/g42030/g42687/g53033/g60389	5
MF	GO:0033612	receptor serine/threonine kinase binding	7/287	61/13354	0.000318217	0.00504601	g1007/g13651/g28559/g28748/g29112/g43914/g682	7
MF	GO:0044877	protein-containing complex binding	16/287	281/13354	0.000386108	0.00584427	g11854/g13305/g25543/g29589/g34564/g42574/g48918/g49015/g4996/g4997/g5127/g52283/g57021/g7168/g7238/g9863	16
MF	GO:0008422	beta-glucosidase activity	6/287	61/13354	0.00192701	0.0278997	g19281/g19339/g24112/g292/g35022/g46466	6
MF	GO:0070696	transmembrane receptor protein serine/threonine kinase binding	4/287	29/13354	0.00324834	0.0450707	g28559/g28748/g43914/g682	4
Supplementary Table S13e. GO enrichment analysis of genes co-expressed with IbSPL28
Ontology	ID	Description	GeneRatio	BgRatio	p-value	p.adjust	geneID	Count
BP	GO:0033692	cellular polysaccharide biosynthetic process	15/88	181/15948	5.73561e-14	1.54722e-11	g12183/g19658/g21638/g24510/g24854/g28748/g43027/g53327/g55108/g60058/g60929/g61572/g62117/g682/g7658	15
BP	GO:0030244	cellulose biosynthetic process	11/88	66/15948	6.3541e-14	1.54722e-11	g12183/g19658/g21638/g24854/g28748/g43027/g60058/g61572/g62117/g682/g7658	11
BP	GO:0030243	cellulose metabolic process	11/88	69/15948	1.06464e-13	1.72827e-11	g12183/g19658/g21638/g24854/g28748/g43027/g60058/g61572/g62117/g682/g7658	11
BP	GO:0051274	beta-glucan biosynthetic process	11/88	72/15948	1.74088e-13	2.11952e-11	g12183/g19658/g21638/g24854/g28748/g43027/g60058/g61572/g62117/g682/g7658	11
BP	GO:0000271	polysaccharide biosynthetic process	15/88	199/15948	2.32447e-13	2.26403e-11	g12183/g19658/g21638/g24510/g24854/g28748/g43027/g53327/g55108/g60058/g60929/g61572/g62117/g682/g7658	15
BP	GO:0034637	cellular carbohydrate biosynthetic process	15/88	215/15948	7.20859e-13	5.85097e-11	g12183/g19658/g21638/g24510/g24854/g28748/g43027/g53327/g55108/g60058/g60929/g61572/g62117/g682/g7658	15
BP	GO:0051273	beta-glucan metabolic process	11/88	86/15948	1.32413e-12	9.21217e-11	g12183/g19658/g21638/g24854/g28748/g43027/g60058/g61572/g62117/g682/g7658	11
BP	GO:0009250	glucan biosynthetic process	12/88	126/15948	4.29287e-12	2.61328e-10	g12183/g19658/g21638/g24854/g28748/g43027/g53327/g60058/g61572/g62117/g682/g7658	12
BP	GO:0016051	carbohydrate biosynthetic process	16/88	308/15948	1.05038e-11	5.68374e-10	g12183/g19658/g21638/g24510/g24854/g28748/g34208/g43027/g53327/g55108/g60058/g60929/g61572/g62117/g682/g7658	16
BP	GO:0044264	cellular polysaccharide metabolic process	15/88	261/15948	1.18326e-11	5.76249e-10	g12183/g19658/g21638/g24510/g24854/g28748/g43027/g53327/g55108/g60058/g60929/g61572/g62117/g682/g7658	15
BP	GO:0009833	plant-type primary cell wall biogenesis	8/88	40/15948	4.13527e-11	1.8308e-09	g12183/g19658/g21638/g28748/g46873/g60058/g62117/g682	8
BP	GO:0005976	polysaccharide metabolic process	16/88	344/15948	5.49818e-11	2.23135e-09	g12183/g19658/g21638/g24112/g24510/g24854/g28748/g43027/g53327/g55108/g60058/g60929/g61572/g62117/g682/g7658	16
BP	GO:0044042	glucan metabolic process	13/88	206/15948	9.78103e-11	3.66412e-09	g12183/g19658/g21638/g24112/g24854/g28748/g43027/g53327/g60058/g61572/g62117/g682/g7658	13
BP	GO:0006073	cellular glucan metabolic process	12/88	195/15948	7.25568e-10	2.52394e-08	g12183/g19658/g21638/g24854/g28748/g43027/g53327/g60058/g61572/g62117/g682/g7658	12
BP	GO:0071669	plant-type cell wall organization or biogenesis	14/88	333/15948	3.64205e-09	1.18245e-07	g12183/g19658/g21638/g24854/g28748/g41693/g43027/g46873/g55108/g60058/g60595/g60929/g62117/g682	14
BP	GO:0044262	cellular carbohydrate metabolic process	15/88	401/15948	4.66076e-09	1.41862e-07	g12183/g19658/g21638/g24510/g24854/g28748/g43027/g53327/g55108/g60058/g60929/g61572/g62117/g682/g7658	15
BP	GO:0042546	cell wall biogenesis	12/88	241/15948	8.03298e-09	2.30121e-07	g12183/g19658/g21638/g24510/g24854/g28748/g46873/g55108/g60058/g60929/g62117/g682	12
BP	GO:0009832	plant-type cell wall biogenesis	11/88	202/15948	1.40085e-08	3.79007e-07	g12183/g19658/g21638/g24854/g28748/g46873/g55108/g60058/g60929/g62117/g682	11
BP	GO:0000281	mitotic cytokinesis	9/88	142/15948	8.57725e-08	2.19848e-06	g12183/g19658/g21638/g28748/g46873/g50050/g60058/g62117/g682	9
BP	GO:0061640	cytoskeleton-dependent cytokinesis	9/88	148/15948	1.22487e-07	2.98256e-06	g12183/g19658/g21638/g28748/g46873/g50050/g60058/g62117/g682	9
BP	GO:0000910	cytokinesis	9/88	157/15948	2.03061e-07	4.70907e-06	g12183/g19658/g21638/g28748/g46873/g50050/g60058/g62117/g682	9
BP	GO:0000226	microtubule cytoskeleton organization	9/88	177/15948	5.61118e-07	1.24211e-05	g13156/g21444/g28748/g37118/g38579/g43088/g60058/g61572/g682	9
BP	GO:0007010	cytoskeleton organization	12/88	375/15948	9.85634e-07	2.08697e-05	g13156/g21444/g28748/g37118/g38579/g42574/g43088/g52283/g60058/g61572/g682/g9863	12
BP	GO:0071555	cell wall organization	10/88	262/15948	1.76647e-06	3.58447e-05	g24854/g28748/g41687/g41693/g43027/g55002/g55108/g60595/g60929/g682	10
BP	GO:0007017	microtubule-based process	10/88	264/15948	1.89157e-06	3.68478e-05	g13156/g21444/g248/g28748/g37118/g38579/g43088/g60058/g61572/g682	10
BP	GO:0097435	supramolecular fiber organization	9/88	215/15948	2.8277e-06	5.29649e-05	g13156/g28748/g38579/g42574/g52283/g60058/g61572/g682/g9863	9
BP	GO:0009664	plant-type cell wall organization	8/88	172/15948	4.80015e-06	8.65805e-05	g24854/g28748/g41693/g43027/g55108/g60595/g60929/g682	8
BP	GO:0048354	mucilage biosynthetic process involved in seed coat development	4/88	22/15948	5.868e-06	0.000102061	g41693/g46873/g4906/g60595	4
BP	GO:1903047	mitotic cell cycle process	10/88	316/15948	9.31035e-06	0.000155364	g12183/g19658/g21444/g21638/g28748/g46873/g50050/g60058/g62117/g682	10
BP	GO:0045229	external encapsulating structure organization	10/88	317/15948	9.57065e-06	0.000155364	g24854/g28748/g41687/g41693/g43027/g55002/g55108/g60595/g60929/g682	10
BP	GO:0048359	mucilage metabolic process involved in seed coat development	4/88	30/15948	2.12555e-05	0.000333917	g41693/g46873/g4906/g60595	4
BP	GO:0010192	mucilage biosynthetic process	4/88	34/15948	3.5369e-05	0.000538272	g41693/g46873/g4906/g60595	4
BP	GO:0043622	cortical microtubule organization	5/88	78/15948	7.0142e-05	0.00103513	g13156/g28748/g60058/g61572/g682	5
BP	GO:0010191	mucilage metabolic process	4/88	43/15948	9.06238e-05	0.00129805	g41693/g46873/g4906/g60595	4
BP	GO:0031122	cytoplasmic microtubule organization	5/88	84/15948	9.99467e-05	0.00139069	g13156/g28748/g60058/g61572/g682	5
BP	GO:0044036	cell wall macromolecule metabolic process	6/88	138/15948	0.000114008	0.00154227	g24510/g24854/g25221/g53327/g55108/g60929	6
BP	GO:0000278	mitotic cell cycle	10/88	428/15948	0.000121616	0.00160073	g12183/g19658/g21444/g21638/g28748/g46873/g50050/g60058/g62117/g682	10
BP	GO:0042538	hyperosmotic salinity response	5/88	89/15948	0.000131507	0.00168537	g12183/g19658/g21638/g61572/g62117	5
BP	GO:0051493	regulation of cytoskeleton organization	5/88	92/15948	0.0001538	0.00192053	g28748/g42574/g52283/g682/g9863	5
BP	GO:0010383	cell wall polysaccharide metabolic process	5/88	98/15948	0.000206958	0.00251971	g24510/g24854/g53327/g55108/g60929	5
BP	GO:0051301	cell division	9/88	383/15948	0.000259501	0.00302724	g12183/g19658/g21638/g28748/g46873/g50050/g60058/g62117/g682	9
BP	GO:0030834	regulation of actin filament depolymerization	3/88	23/15948	0.000265435	0.00302724	g42574/g52283/g9863	3
BP	GO:0030865	cortical cytoskeleton organization	5/88	104/15948	0.000273091	0.00302724	g13156/g28748/g60058/g61572/g682	5
BP	GO:0010214	seed coat development	4/88	57/15948	0.000273508	0.00302724	g41693/g46873/g4906/g60595	4
BP	GO:0006972	hyperosmotic response	5/88	106/15948	0.000298356	0.00322887	g12183/g19658/g21638/g61572/g62117	5
BP	GO:0070592	cell wall polysaccharide biosynthetic process	4/88	62/15948	0.000378242	0.00400443	g24510/g24854/g55108/g60929	4
BP	GO:0044038	cell wall macromolecule biosynthetic process	4/88	64/15948	0.000427215	0.00433445	g24510/g24854/g55108/g60929	4
BP	GO:0070589	cellular component macromolecule biosynthetic process	4/88	64/15948	0.000427215	0.00433445	g24510/g24854/g55108/g60929	4
BP	GO:0030042	actin filament depolymerization	3/88	28/15948	0.000481311	0.00468797	g42574/g52283/g9863	3
BP	GO:1901879	regulation of protein depolymerization	3/88	28/15948	0.000481311	0.00468797	g42574/g52283/g9863	3
BP	GO:0043244	regulation of protein complex disassembly	3/88	31/15948	0.000652563	0.00611151	g42574/g52283/g9863	3
BP	GO:1902905	positive regulation of supramolecular fiber organization	3/88	31/15948	0.000652563	0.00611151	g42574/g52283/g9863	3
BP	GO:0045489	pectin biosynthetic process	3/88	32/15948	0.000717209	0.0065902	g43027/g55108/g60929	3
BP	GO:0009825	multidimensional cell growth	4/88	75/15948	0.000780454	0.00703854	g4906/g55002/g60058/g7658	4
BP	GO:0051495	positive regulation of cytoskeleton organization	3/88	35/15948	0.000935166	0.00828047	g42574/g52283/g9863	3
BP	GO:0051592	response to calcium ion	3/88	36/15948	0.00101613	0.00883672	g28748/g58683/g682	3
BP	GO:0051016	barbed-end actin filament capping	2/88	10/15948	0.00131623	0.0112457	g42574/g9863	2
BP	GO:0051261	protein depolymerization	3/88	41/15948	0.00148723	0.0124876	g42574/g52283/g9863	3
BP	GO:0007178	transmembrane receptor protein serine/threonine kinase signaling pathway	6/88	238/15948	0.00202827	0.0167418	g29156/g35462/g47636/g55228/g5535/g57798	6
BP	GO:0070507	regulation of microtubule cytoskeleton organization	2/88	13/15948	0.00225704	0.0183196	g28748/g682	2
BP	GO:0010412	mannan metabolic process	2/88	15/15948	0.00301661	0.023695	g55108/g60929	2
BP	GO:2000067	regulation of root morphogenesis	2/88	15/15948	0.00301661	0.023695	g28748/g682	2
BP	GO:0007167	enzyme linked receptor protein signaling pathway	6/88	259/15948	0.00308963	0.0238834	g29156/g35462/g47636/g55228/g5535/g57798	6
BP	GO:0010215	cellulose microfibril organization	2/88	16/15948	0.00343523	0.0261399	g28748/g682	2
BP	GO:0060560	developmental growth involved in morphogenesis	8/88	468/15948	0.00428075	0.0320727	g13156/g15610/g29409/g41693/g53327/g60595/g61572/g9849	8
BP	GO:0032886	regulation of microtubule-based process	2/88	18/15948	0.00434866	0.0320879	g28748/g682	2
BP	GO:0043624	cellular protein complex disassembly	3/88	63/15948	0.00507777	0.0369086	g42574/g52283/g9863	3
BP	GO:0070726	cell wall assembly	2/88	20/15948	0.0053618	0.0378434	g28748/g682	2
BP	GO:0071668	plant-type cell wall assembly	2/88	20/15948	0.0053618	0.0378434	g28748/g682	2
BP	GO:0008064	regulation of actin polymerization or depolymerization	3/88	65/15948	0.00554131	0.0380087	g42574/g52283/g9863	3
BP	GO:0030832	regulation of actin filament length	3/88	65/15948	0.00554131	0.0380087	g42574/g52283/g9863	3
BP	GO:0110053	regulation of actin filament organization	3/88	66/15948	0.0057823	0.0383434	g42574/g52283/g9863	3
BP	GO:0006493	protein O-linked glycosylation	2/88	21/15948	0.00590504	0.0383434	g31263/g60939	2
BP	GO:0030835	negative regulation of actin filament depolymerization	2/88	21/15948	0.00590504	0.0383434	g42574/g9863	2
BP	GO:0051693	actin filament capping	2/88	21/15948	0.00590504	0.0383434	g42574/g9863	2
BP	GO:0010065	primary meristem tissue development	2/88	22/15948	0.00647237	0.0408495	g55228/g5535	2
BP	GO:0052325	cell wall pectin biosynthetic process	2/88	22/15948	0.00647237	0.0408495	g55108/g60929	2
BP	GO:0045488	pectin metabolic process	3/88	69/15948	0.00654264	0.0408495	g43027/g55108/g60929	3
BP	GO:0010393	galacturonan metabolic process	3/88	70/15948	0.00680867	0.0419724	g43027/g55108/g60929	3
BP	GO:0009901	anther dehiscence	2/88	23/15948	0.00706351	0.0429991	g28748/g682	2
BP	GO:0030838	positive regulation of actin filament polymerization	2/88	24/15948	0.00767818	0.0450515	g42574/g9863	2
BP	GO:0045010	actin nucleation	2/88	24/15948	0.00767818	0.0450515	g42574/g9863	2
BP	GO:1901880	negative regulation of protein depolymerization	2/88	24/15948	0.00767818	0.0450515	g42574/g9863	2
BP	GO:1902903	regulation of supramolecular fiber organization	3/88	74/15948	0.00793675	0.0460143	g42574/g52283/g9863	3
BP	GO:0032956	regulation of actin cytoskeleton organization	3/88	75/15948	0.00823493	0.0465511	g42574/g52283/g9863	3
BP	GO:0032273	positive regulation of protein polymerization	2/88	25/15948	0.00831611	0.0465511	g42574/g9863	2
BP	GO:0043242	negative regulation of protein complex disassembly	2/88	25/15948	0.00831611	0.0465511	g42574/g9863	2
BP	GO:0010927	cellular component assembly involved in morphogenesis	3/88	77/15948	0.00885091	0.0489817	g28748/g43088/g682	3
CC	GO:0098791	Golgi subcompartment	16/101	466/15568	4.95819e-08	4.12568e-06	g12183/g18301/g19658/g21638/g24854/g31291/g32526/g34540/g43027/g46873/g53327/g55108/g55713/g60929/g61572/g62117	16
CC	GO:0005802	trans-Golgi network	14/101	365/15568	9.57322e-08	4.12568e-06	g12183/g18301/g19658/g21638/g24854/g32526/g34540/g43027/g53327/g55108/g55713/g60929/g61572/g62117	14
CC	GO:0044431	Golgi apparatus part	16/101	496/15568	1.16765e-07	4.12568e-06	g12183/g18301/g19658/g21638/g24854/g31291/g32526/g34540/g43027/g46873/g53327/g55108/g55713/g60929/g61572/g62117	16
CC	GO:0005856	cytoskeleton	13/101	457/15568	7.88223e-06	0.000208879	g13156/g20583/g21444/g248/g28748/g30105/g30596/g37118/g38689/g42946/g52283/g57076/g682	13
CC	GO:0055028	cortical microtubule	4/101	31/15568	4.58941e-05	0.000969628	g13156/g28748/g37118/g682	4
CC	GO:0030981	cortical microtubule cytoskeleton	4/101	34/15568	6.66406e-05	0.000969628	g13156/g28748/g37118/g682	4
CC	GO:0030863	cortical cytoskeleton	5/101	67/15568	7.30434e-05	0.000969628	g13156/g28748/g37118/g52283/g682	5
CC	GO:0009505	plant-type cell wall	11/101	412/15568	7.31795e-05	0.000969628	g11915/g15610/g29757/g30398/g41687/g50050/g55108/g55713/g59745/g60929/g9849	11
CC	GO:0005881	cytoplasmic microtubule	4/101	41/15568	0.000140544	0.00165529	g13156/g28748/g37118/g682	4
CC	GO:0010330	cellulose synthase complex	3/101	17/15568	0.000168703	0.00178825	g28748/g60058/g682	3
CC	GO:0099513	polymeric cytoskeletal fiber	6/101	137/15568	0.000265901	0.00256232	g13156/g28748/g30596/g37118/g52283/g682	6
CC	GO:0044448	cell cortex part	5/101	99/15568	0.000459295	0.0040571	g13156/g28748/g37118/g52283/g682	5
CC	GO:0099081	supramolecular polymer	6/101	161/15568	0.000628686	0.00458969	g13156/g28748/g30596/g37118/g52283/g682	6
CC	GO:0099512	supramolecular fiber	6/101	161/15568	0.000628686	0.00458969	g13156/g28748/g30596/g37118/g52283/g682	6
CC	GO:0046658	anchored component of plasma membrane	6/101	162/15568	0.000649484	0.00458969	g15610/g29757/g30398/g4906/g55002/g9849	6
CC	GO:0099080	supramolecular complex	6/101	168/15568	0.000785729	0.00520545	g13156/g28748/g30596/g37118/g52283/g682	6
CC	GO:0015630	microtubule cytoskeleton	8/101	308/15568	0.000880603	0.00549082	g13156/g21444/g248/g28748/g30105/g30596/g37118/g682	8
CC	GO:0005874	microtubule	5/101	120/15568	0.00109956	0.00647519	g13156/g28748/g30596/g37118/g682	5
CC	GO:0044430	cytoskeletal part	9/101	401/15568	0.00118023	0.00658446	g13156/g21444/g248/g28748/g30105/g30596/g37118/g52283/g682	9
CC	GO:0031225	anchored component of membrane	6/101	188/15568	0.0014045	0.00744385	g15610/g29757/g30398/g4906/g55002/g9849	6
CC	GO:0005747	mitochondrial respiratory chain complex I	3/101	41/15568	0.00236252	0.0108881	g26891/g5482/g841	3
CC	GO:0030964	NADH dehydrogenase complex	3/101	41/15568	0.00236252	0.0108881	g26891/g5482/g841	3
CC	GO:0045271	respiratory chain complex I	3/101	41/15568	0.00236252	0.0108881	g26891/g5482/g841	3
CC	GO:0005746	mitochondrial respiratory chain	3/101	56/15568	0.0057274	0.025296	g26891/g5482/g841	3
CC	GO:0070469	respiratory chain	3/101	58/15568	0.00631617	0.0257505	g26891/g5482/g841	3
CC	GO:0098803	respiratory chain complex	3/101	58/15568	0.00631617	0.0257505	g26891/g5482/g841	3
CC	GO:1990752	microtubule end	2/101	20/15568	0.00733769	0.0287667	g28748/g682	2
CC	GO:0098552	side of membrane	3/101	62/15568	0.00759874	0.0287667	g28748/g4906/g682	3
CC	GO:0005938	cell cortex	5/101	191/15568	0.00808867	0.0295655	g13156/g28748/g37118/g52283/g682	5
CC	GO:1990204	oxidoreductase complex	3/101	72/15568	0.0114384	0.0404156	g26891/g5482/g841	3
CC	GO:0099568	cytoplasmic region	5/101	210/15568	0.011866	0.040574	g13156/g28748/g37118/g52283/g682	5
CC	GO:0005764	lysosome	4/101	146/15568	0.0150333	0.0497977	g17453/g24112/g38706/g60383	4
MF	GO:0016759	cellulose synthase activity	5/77	35/13354	1.58469e-06	0.000213933	g12183/g19658/g21638/g60058/g62117	5
MF	GO:0008017	microtubule binding	7/77	123/13354	6.67942e-06	0.000396066	g13156/g248/g28748/g30596/g38579/g57076/g682	7
MF	GO:0008092	cytoskeletal protein binding	10/77	304/13354	9.17985e-06	0.000396066	g13156/g248/g28748/g30596/g38579/g42574/g52283/g57076/g682/g9863	10
MF	GO:0015631	tubulin binding	7/77	134/13354	1.17353e-05	0.000396066	g13156/g248/g28748/g30596/g38579/g57076/g682	7
MF	GO:0016758	transferase activity, transferring hexosyl groups	11/77	406/13354	1.97038e-05	0.000532003	g12183/g19658/g21638/g22249/g31263/g53327/g55108/g60058/g60929/g60939/g62117	11
MF	GO:0016757	transferase activity, transferring glycosyl groups	11/77	457/13354	5.8145e-05	0.00130826	g12183/g19658/g21638/g22249/g31263/g53327/g55108/g60058/g60929/g60939/g62117	11
MF	GO:0060089	molecular transducer activity	9/77	442/13354	0.000964695	0.0178039	g21444/g29156/g29409/g35462/g37769/g47636/g55228/g5535/g57798	9
MF	GO:0038023	signaling receptor activity	8/77	359/13354	0.00105505	0.0178039	g29156/g29409/g35462/g37769/g47636/g55228/g5535/g57798	8
MF	GO:0004675	transmembrane receptor protein serine/threonine kinase activity	6/77	215/13354	0.00148819	0.0223228	g29156/g35462/g47636/g55228/g5535/g57798	6
MF	GO:0004888	transmembrane signaling receptor activity	7/77	305/13354	0.00185564	0.0245906	g29156/g35462/g37769/g47636/g55228/g5535/g57798	7
MF	GO:0019199	transmembrane receptor protein kinase activity	6/77	228/13354	0.00200368	0.0245906	g29156/g35462/g47636/g55228/g5535/g57798	6
MF	GO:0016413	O-acetyltransferase activity	3/77	51/13354	0.00314654	0.0353986	g19584/g24510/g43027	3
