# Supplementary material for: Phylogenetic Analysis of the SQUAMOSA Promoter-Binding Protein-Like Genes in Four Ipomoea Species and Expression Profiling of the IbSPLs During Storage Root Development in Sweet Potato (Ipomoea batatas)
Source: Front Plant Sci. 2022 Jan 21;12:801061. doi: 10.3389/fpls.2021.801061 (PMC8815303; doi:10.3389/fpls.2021.801061)
Supplement: Supplementary file 1 [file Data_Sheet_1.zip › Suplementary_materials/Supplementary Table S2.xls]

## Sheet: Supplementary Table S2
Supplementary Table S2. List of SPL genes from A. thaliana, O. sativa, S. lycopersicum, P. trichocarpa, M. domestica, J. curcas and C. reinhardii
Species	Gene Name	Locus ID
Arabidopsis thaliana	AtSPL1	At2g47070
	AtSPL2	At5g43270
	AtSPL3	At2g33810
	AtSPL4	At1g53160
	AtSPL5	At3g15270
	AtSPL6	At1g69170
	AtSPL7	At5g18830
	AtSPL8	At1g02065
	AtSPL9	At2g42200
	AtSPL10	At1g27370
	AtSPL11	At1g27360
	AtSPL12	At3g60030
	AtSPL13	At5g50570
	AtSPL14	At1g20980
	AtSPL15	At3g57920
	AtSPL16	At1g76580
Oryza sativa	OsSPL1	LOC_Os01g18850
	OsSPL2	LOC_Os01g69830
	OsSPL3	LOC_Os02g04680
	OsSPL4	LOC_Os02g07780
	OsSPL5	LOC_Os02g08070
	OsSPL6	LOC_Os03g61760
	OsSPL7	LOC_Os04g46580
	OsSPL8	LOC_Os04g56170
	OsSPL9	LOC_Os05g33810
	OsSPL10	LOC_Os06g44860
	OsSPL11	LOC_Os06g45310
	OsSPL12	LOC_Os06g49010
	OsSPL13	LOC_Os07g32170
	OsSPL14	LOC_Os08g39890
	OsSPL15	LOC_Os08g40260
	OsSPL16	LOC_Os08g41940
	OsSPL17	LOC_Os09g31438
	OsSPL18	LOC_Os09g32944
	OsSPL19	LOC_Os11g30370
Solanum lycopersicum	LeSPL-CNR	Solyc02g077920
	SlySBP12a	Solyc01g068100
	SlySBP12b	Solyc05g053240
	SlySBP2	Solyc04g045560
	SlySBP6c	Solyc12g038520
	SlySBP10	Solyc05g015510
	SlySBP13	Solyc05g015840
	SlySBP6a	Solyc03g114850
	SlySBP8a	Solyc10g018780
	SlySBP8b	Solyc01g090730
	SlySBP3	Solyc10g009080
	SlySBP6b	Solyc05g012040
	SlySBP15	Solyc10g078700
	SlySBP4	Solyc07g053810
	SlySBP7	Solyc01g080670
Populus trichocarpa	PtSPL1	Potri.010G154000.1
	PtSPL2	Potri.002G002400.1
	PtSPL3	Potri.010G026200.1
	PtSPL4	Potri.008G197000.1
	PtSPL5	Potri.008G098600.1
	PtSPL6	Potri.014G114300.1
	PtSPL7	Potri.002G188700.4
	PtSPL8	Potri.002G142400.1
	PtSPL9	Potri.005G258700.3
	PtSPL11	Potri.003G172600.1
	PtSPL12	Potri.008G097900.2
	PtSPL13	Potri.010G154300.1
	PtSPL14	Potri.015G098900.2
	PtSPL15	Potri.012G100700.1
	PtSPL16	Potri.011G055900.1
	PtSPL17	Potri.016G048500.1
	PtSPL18	Potri.001G058600.1
	PtSPL19	Potri.001G055900.2
	PtSPL20	Potri.001G398200.1
	PtSPL21	Potri.002G142200.1
	PtSPL22	Potri.003G169400.2
	PtSPL23	Potri.004G046700.1
	PtSPL24	Potri.007G138800.1
	PtSPL25	Potri.011G116800.1
	PtSPL26	Potri.014G057700.1
	PtSPL27	Potri.014G057800.1
	PtSPL28	Potri.015G060400.1
	PtSPL29	Potri.018G149900.1
Malus domestica	MdSBP1A	MDP0000861601
	MdSBP1B	MDP0000156994
	MdSBP2	MDP0000149339
	MdSBP3	MDP0000263766
	MdSBP4A	MDP0000146640
	MdSBP4B	MDP0000778465
	MdSBP5	MDP0000803116
	MdSBP6	MDP0000262141
	MdSBP7	MDP0000170630
	MdSBP8	MDP0000865739
	MdSBP9	MDP0000158607
	MdSBP10	MDP0000171877
	MdSBP11	MDP0000246046
	MdSBP12	MDP0000155354
	MdSBP13	MDP0000919693
	MdSBP14	MDP0000919694
	MdSBP15	MDP0000180408
	MdSBP16	MDP0000180409
	MdSBP17	MDP0000271587
	MdSBP18	MDP0000297978
	MdSBP19	MDP0000210138
	MdSBP20	MDP0000589558
	MdSBP21	MDP0000193702
	MdSBP22	MDP0000119458
	MdSBP23	MDP0000249364
	MdSBP24	MDP0000176265
	MdSBP25	MDP0000195461
	MdSBP26	MDP0000142582
	MdSBP27A	MDP0000255162
	MdSBP27B	MDP0000538106
Jatropha curcas	JcSPL1	XM_012228799.2
	JcSPL2	XM_012230305.2
	JcSPL3	XM_012236246.2
	JcSPL4	XM_012221148.2
	JcSPL5	XM_020684462.1
	JcSPL6	XM_012212428.2
	JcSPL7	XM_012214051.2
	JcSPL8	XM_012228256.2
	JcSPL9	XM_012232353.2
	JcSPL10	XM_012228255.2
	JcSPL11	XM_012225027.2
	JcSPL12	XM_012227589.2
	JcSPL13	XM_020685053.1
	JcSPL14	XM_012218150.2
	JcSPL16	XM_012230324.2
Chlamydomonas reinhardtii	CrCRR1	CHLRE_09g390023v5
