# Supplementary material for: Phylogenetic Analysis of the SQUAMOSA Promoter-Binding Protein-Like Genes in Four Ipomoea Species and Expression Profiling of the IbSPLs During Storage Root Development in Sweet Potato (Ipomoea batatas)
Source: Front Plant Sci. 2022 Jan 21;12:801061. doi: 10.3389/fpls.2021.801061 (PMC8815303; doi:10.3389/fpls.2021.801061)
Supplement: Supplementary file 1 [file Data_Sheet_1.zip › Suplementary_materials/Supplementary Table S3.xls]

## Sheet: Supplementary Table S3
Supplementary Table S3. The orthologous groups among O. sativa, A. thaliana, S. lycopersicum and the four Ipomoea species
Group Number	Clade	SPL genes in O. sativa	SPL genes in A. thaliana	SPL genes in S. lycopersicum	SPL genes in I. nil	SPL genes in I. triloba	SPL genes in I. trifida	SPL genes in I. batatas
Goup 1	I	OsSPL9	AtSPL7	SlySBP7	InSPL22	ItbSPL2	ItfSPL2	IbSPL20
Goup 2	II	OsSPL6	AtSPL1/AtSPL12	SlySBP12a/SlySBP12b	InSPL16/InSPL19	ItbSPL8/ItbSPL22	ItfSPL8/ItfSPL22	IbSPL4/IbSPL8
Goup 3	II	OsSPL15	AtSPL14/AtSPL16	-	InSPL12/InSPL21	ItbSPL1/ItbSPL26	ItfSPL1/ItfSPL26	IbSPL11/IbSPL21
Goup 4	III	OsSPL5/OsSPL10	AtSPL8	SlySBP8a	InSPL15	ItbSPL7	ItfSPL7	IbSPL5
Goup 5	III	-	-	-	InSPL8	ItbSPL17	ItfSPL17	IbSPL13
Goup 6	IV-a	-	-	-	InSPL4	ItbSPL24	ItfSPL24	IbSPL6
Goup 7	IV-a	-	AtSPL6	SlySBP6b	InSPL20	ItbSPL23	ItfSPL23	IbSPL7
Goup 8	IV-a	-	-	SlySBP6a	-	-	-	IbSPL15
Goup 9	IV-a	-	-	SlySBP6c	InSPL10	ItbSPL19	ItfSPL19	IbSPL16
Goup 10	IV-a	-	-	-	InSPL3	ItbSPL6	ItfSPL4	IbSPL26/IbSPL27
Goup 11	IV-b	-	-	-	InSPL6	ItbSPL13	ItfSPL12	IbSPL22
Goup 12	IV-b	-	-	-	-	ItbSPL12	ItfSPL14	IbSPL24
Goup 13	IV-c	-	-	-	InSPL5	ItbSPL11	ItfSPL11/ItfSPL13	IbSPL25
Goup 14	V	OsSPL3/OsSPL12	AtSPL2	SlySBP10	InSPL13	ItbSPL10	ItfSPL10	IbSPL1
Goup 15	V	-	-	-	InSPL18	ItbSPL21	ItfSPL21	IbSPL9
Goup 16	V	-	-	-	InSPL23	ItbSPL14	ItfSPL15	IbSPL18/IbSPL19
Goup 17	VI	OsSPL13	-	-	InSPL9	ItbSPL18	ItfSPL18	IbSPL14
Goup 18	VI	-	AtSPL3	LeSPL-CNR	-	ItbSPL16	ItfSPL27	IbSPL17
Goup 19	VI	-	-	-	InSPL1	ItbSPL5	ItfSPL6	IbSPL28
Goup 20	VI	-	AtSPL4/AtSPL5	SlySBP4	InSPL2	ItbSPL4	ItfSPL5	IbSPL29
Goup 21	VI	OsSPL7	-	-	-	ItbSPL15	ItfSPL16	-
Goup 22	VII	OsSPL16/OsSPL18	AtSPL13	SlySBP13	InSPL17	ItbSPL20	ItfSPL20	IbSPL2/IbSPL10
Goup 23	VII	-	-	-	InSPL14	ItbSPL9	ItfSPL9	IbSPL3
Goup 24	VIII	OsSPL14/OsSPL17	-	SlySBP15	InSPL11	ItbSPL25	ItfSPL25	IbSPL12
Goup 25	VIII	-	AtSPL9/AtSPL15	-	-	ItbSPL3	ItfSPL3	-
