# Supplementary material for: Phylogenetic Analysis of the SQUAMOSA Promoter-Binding Protein-Like Genes in Four Ipomoea Species and Expression Profiling of the IbSPLs During Storage Root Development in Sweet Potato (Ipomoea batatas)
Source: Front Plant Sci. 2022 Jan 21;12:801061. doi: 10.3389/fpls.2021.801061 (PMC8815303; doi:10.3389/fpls.2021.801061)
Supplement: Supplementary file 1 [file Data_Sheet_1.zip › Suplementary_materials/Supplementary Table S4.xls]

## Sheet: Supplementary Table S4
Supplementary Table S4. The Ka, Ks and Ka/Ks ratio for all orthologous groups
Group Number	Clade	I. nil	I. triloba	I. trifida	I. batatas	Ka	Ks	Ka/Ks
Goup 1	I	InSPL22	ItbSPL2	ItfSPL2	IbSPL20	0.03	0.0613	0.4319
Goup 2	II	InSPL16/InSPL19	ItbSPL8/ItbSPL22	ItfSPL8/ItfSPL22	IbSPL4/IbSPL8	0.2191	1.3304	0.1828
Goup 3	II	InSPL12/InSPL21	ItbSPL1/ItbSPL26	ItfSPL1/ItfSPL26	IbSPL11/IbSPL21	0.1258	0.4166	0.3467
Goup 4	III	InSPL15	ItbSPL7	ItfSPL7	IbSPL5	0.0291	0.16	0.1823
Goup 5	III	InSPL8	ItbSPL17	ItfSPL17	IbSPL13	0.019	0.1296	0.1328
Goup 6	IV-a	InSPL4	ItbSPL24	ItfSPL24	IbSPL6	0.0615	0.1288	0.4436
Goup 7	IV-a	InSPL20	ItbSPL23	ItfSPL23	IbSPL7	0.0227	0.11	0.1871
Goup 8	IV-a	-	-	-	IbSPL15	-	-	-
Goup 9	IV-a	InSPL10	ItbSPL19	ItfSPL19	IbSPL16	0.0149	0.0741	0.2229
Goup 10	IV-a	InSPL3	ItbSPL6	ItfSPL4	IbSPL26/IbSPL27	0.0249	0.0777	0.3109
Goup 11	IV-b	InSPL6	ItbSPL13	ItfSPL12	IbSPL22	0.1084	0.2444	0.4557
Goup 12	IV-b	-	ItbSPL12	ItfSPL14	IbSPL24	0.0832	0.1617	0.5143
Goup 13	IV-c	InSPL5	ItbSPL11	ItfSPL11/ItfSPL13	IbSPL25	0.0496	0.0853	0.5593
Goup 14	V	InSPL13	ItbSPL10	ItfSPL10	IbSPL1	0.0204	0.1255	0.1729
Goup 15	V	InSPL18	ItbSPL21	ItfSPL21	IbSPL9	0.0268	0.1029	0.2426
Goup 16	V	InSPL23	ItbSPL14	ItfSPL15	IbSPL18/IbSPL19	0.0299	0.0774	0.388
Goup 17	VI	InSPL9	ItbSPL18	ItfSPL18	IbSPL14	0.0204	0.0803	0.2492
Goup 18	VI	-	ItbSPL16	ItfSPL27	IbSPL17	0.0031	0.0564	0.0546
Goup 19	VI	InSPL1	ItbSPL5	ItfSPL6	IbSPL28	0.0327	0.177	0.1767
Goup 20	VI	InSPL2	ItbSPL4	ItfSPL5	IbSPL29	0.0369	0.1324	0.2614
Goup 21	VI	-	ItbSPL15	ItfSPL16	-	0.0292	0.0422	0.692
Goup 22	VII	InSPL17	ItbSPL20	ItfSPL20	IbSPL2/IbSPL10	0.1286	0.4475	0.3071
Goup 23	VII	InSPL14	ItbSPL9	ItfSPL9	IbSPL3	0.0219	0.0927	0.1805
Goup 24	VIII	InSPL11	ItbSPL25	ItfSPL25	IbSPL12	0.0363	0.1218	0.2516
Goup 25	VIII	-	ItbSPL3	ItfSPL3	-	0.0013	0.0281	0.0457
