# Supplementary material for: Phylogenetic Analysis of the SQUAMOSA Promoter-Binding Protein-Like Genes in Four Ipomoea Species and Expression Profiling of the IbSPLs During Storage Root Development in Sweet Potato (Ipomoea batatas)
Source: Front Plant Sci. 2022 Jan 21;12:801061. doi: 10.3389/fpls.2021.801061 (PMC8815303; doi:10.3389/fpls.2021.801061)
Supplement: Supplementary file 1 [file Data_Sheet_1.zip › Suplementary_materials/Supplementary Table S5.xls]

## Sheet: Supplementary Table S5
Supplementary Table S5. List of transcriptomic data that were used for miR156 target site prediction
Number	Organism	Cultivar	Database	BioProject accession number	SRA run number	Type	Remarks	Purpose
1	I. batatas	Beauregard	NCBI	PRJNA471495	SRR7166260	miRNA sequencing	Described in Saminathan et al1	identification of miR156
2	I. batatas	Beauregard	NCBI	PRJNA471495	SRR7166261	miRNA sequencing	Described in Saminathan et al1	identification of miR156
3	I. batatas	Beauregard	NCBI	PRJNA471495	SRR7166256	miRNA sequencing	Described in Saminathan et al1	identification of miR156
4	I. batatas	Beauregard	NCBI	PRJNA471495	SRR7166257	miRNA sequencing	Described in Saminathan et al1	identification of miR156
5	I. batatas	Beauregard	NCBI	PRJNA471495	SRR7166254	miRNA sequencing	Described in Saminathan et al1	identification of miR156
6	I. batatas	Beauregard	NCBI	PRJNA471495	SRR7166255	miRNA sequencing	Described in Saminathan et al1	identification of miR156
7	I. batatas	Beauregard	NCBI	PRJNA471495	SRR7166258	miRNA sequencing	Described in Saminathan et al1	identification of miR156
8	I. batatas	Beauregard	NCBI	PRJNA471495	SRR7166259	miRNA sequencing	Described in Saminathan et al1	identification of miR156
9	I. batatas	Beauregard	NCBI	PRJNA471495	SRR7166264	miRNA sequencing	Described in Saminathan et al1	identification of miR156
10	I. batatas	Beauregard	NCBI	PRJNA471495	SRR7166265	miRNA sequencing	Described in Saminathan et al1	identification of miR156
11	I. batatas	Beauregard	NCBI	PRJNA471495	SRR7166266	miRNA sequencing	Described in Saminathan et al1	identification of miR156
12	I. batatas	Beauregard	NCBI	PRJNA471495	SRR7166267	miRNA sequencing	Described in Saminathan et al1	identification of miR156
13	I. batatas	Beauregard	NCBI	PRJNA471495	SRR7166262	miRNA sequencing	Described in Saminathan et al1	identification of miR156
14	I. batatas	Beauregard	NCBI	PRJNA471495	SRR7166263	miRNA sequencing	Described in Saminathan et al1	identification of miR156
15	I. batatas	Beauregard	NCBI	PRJNA471495	SRR7166268	miRNA sequencing	Described in Saminathan et al1	identification of miR156
16	I. batatas	Beauregard	NCBI	PRJNA471495	SRR7166269	miRNA sequencing	Described in Saminathan et al1	identification of miR156
17	I. batatas	Xu32	NCBI	PRJNA599544	SRR10872164	miRNA sequencing	Described in Yang et al2	identification of miR156
18	I. batatas	Xu32	NCBI	PRJNA599544	SRR10872163	miRNA sequencing	Described in Yang et al2	identification of miR156
19	I. batatas	Xu32	NCBI	PRJNA599544	SRR10872162	miRNA sequencing	Described in Yang et al2	identification of miR156
20	I. batatas	Xu32	NCBI	PRJNA599544	SRR10872161	miRNA sequencing	Described in Yang et al2	identification of miR156
21	I. batatas	Xu32	NCBI	PRJNA599544	SRR10872170	miRNA sequencing	Described in Yang et al2	identification of miR156
22	I. batatas	Xu32	NCBI	PRJNA599544	SRR10872169	miRNA sequencing	Described in Yang et al2	identification of miR156
23	I. batatas	Xu32	NCBI	PRJNA599544	SRR10872171	miRNA sequencing	Described in Yang et al2	identification of miR156
24	I. batatas	Xu32	NCBI	PRJNA599544	SRR10872172	miRNA sequencing	Described in Yang et al2	identification of miR156
25	I. batatas	Xu32	NCBI	PRJNA599544	SRR10872168	miRNA sequencing	Described in Yang et al2	identification of miR156
26	I. batatas	Xu32	NCBI	PRJNA599544	SRR10872167	miRNA sequencing	Described in Yang et al2	identification of miR156
27	I. batatas	Xu32	NCBI	PRJNA599544	SRR10872166	miRNA sequencing	Described in Yang et al2	identification of miR156
28	I. batatas	Xu32	NCBI	PRJNA599544	SRR10872165	miRNA sequencing	Described in Yang et al2	identification of miR156
29	I. batatas	Georgia and Beauregard	NCBI	PRJNA638516	SRR11994484	miRNA sequencing	-	identification of miR156
30	I. batatas	Georgia and Beauregard	NCBI	PRJNA638516	SRR11994485	miRNA sequencing	-	identification of miR156
31	I. batatas	Georgia and Beauregard	NCBI	PRJNA638516	SRR11994486	miRNA sequencing	-	identification of miR156
32	I. batatas	Georgia and Beauregard	NCBI	PRJNA638516	SRR11994487	miRNA sequencing	-	identification of miR156
33	I. batatas	Georgia and Beauregard	NCBI	PRJNA638516	SRR11994488	miRNA sequencing	-	identification of miR156
34	I. batatas	Tainung 57	NCBI	PRJNA474012	SRR7244047	miRNA sequencing	Described in Kuo et al3	identification of miR156
35	I. batatas	Tainung 57	NCBI	PRJNA474012	SRR7244048	miRNA sequencing	Described in Kuo et al3	identification of miR156
36	I. batatas	Fushu No.7-6	NCBI	PRJNA592001	SRR10555781	miRNA sequencing	Described in Kuo et al3	identification of miR156
37	I. batatas	EC16	NCBI	PRJNA592001	SRR10555782	miRNA sequencing	Described in Liu et al4	identification of miR156
38	I. batatas	EC16	NCBI	PRJNA592001	SRR10555783	miRNA sequencing	Described in Liu et al4	identification of miR156
39	I. batatas	EC16	NCBI	PRJNA592001	SRR10555784	miRNA sequencing	Described in Liu et al4	identification of miR156
40	I. batatas	Fushu No.7-6	NCBI	PRJNA592001	SRR10555785	miRNA sequencing	Described in Liu et al4	identification of miR156
41	I. batatas	Fushu No.7-6	NCBI	PRJNA592001	SRR10555786	miRNA sequencing	Described in Liu et al4	identification of miR156
42	I. batatas	Fushu No.7-6	NCBI	PRJNA592001	SRR10555787	miRNA sequencing	Described in Liu et al4	identification of miR156
43	I. batatas	EC16	NCBI	PRJNA592001	SRR10555788	miRNA sequencing	Described in Liu et al4	identification of miR156
44	I. batatas	Fushu No.7-6	NCBI	PRJNA592001	SRR10555789	miRNA sequencing	Described in Liu et al4	identification of miR156
45	I. batatas	EC16	NCBI	PRJNA592001	SRR10555790	miRNA sequencing	Described in Liu et al4	identification of miR156
46	I. batatas	EC16	NCBI	PRJNA592001	SRR10555791	miRNA sequencing	Described in Liu et al4	identification of miR156
47	I. batatas	Xu22	NCBI	PRJNA600587	SRR11095920	miRNA sequencing	Described in Yang et al2	identification of miR156
48	I. batatas	Xu22	NCBI	PRJNA600587	SRR11095921	miRNA sequencing	Described in Yang et al2	identification of miR156
49	I. batatas	Xu22	NCBI	PRJNA600587	SRR11095922	miRNA sequencing	Described in Yang et al2	identification of miR156
50	I. batatas	Xu22	NCBI	PRJNA600587	SRR11095923	miRNA sequencing	Described in Yang et al2	identification of miR156
51	I. batatas	Xu22	NCBI	PRJNA600587	SRR11095924	miRNA sequencing	Described in Yang et al2	identification of miR156
52	I. batatas	Xu22	NCBI	PRJNA600587	SRR11095925	miRNA sequencing	Described in Yang et al2	identification of miR156
53	I. batatas	Xu22	NCBI	PRJNA600587	SRR11095926	miRNA sequencing	Described in Yang et al2	identification of miR156
54	I. batatas	Xu22	NCBI	PRJNA600587	SRR11095927	miRNA sequencing	Described in Yang et al2	identification of miR156
55	I. batatas	Xu22	NCBI	PRJNA600587	SRR11095928	miRNA sequencing	Described in Yang et al2	identification of miR156
56	I. batatas	Xu22	NCBI	PRJNA600587	SRR11095929	miRNA sequencing	Described in Yang et al2	identification of miR156
57	I. batatas	Xu22	NCBI	PRJNA600587	SRR11095930	miRNA sequencing	Described in Yang et al2	identification of miR156
58	I. batatas	Xu22	NCBI	PRJNA600587	SRR11095931	miRNA sequencing	Described in Yang et al2	identification of miR156
59	I. batatas	EC16	NCBI	PRJNA592001	SRR10556088	degradome sequencing	Described in Liu et al4	validation of miR156 target genes
60	I. batatas	Xu32	NCBI	PRJNA600587	SRR10872554	degradome sequencing	Described in Yang et al2	validation of miR156 target genes
61	I. batatas	Xu32	NCBI	PRJNA600587	SRR10873472	degradome sequencing	Described in Yang et al2	validation of miR156 target genes
62	I. batatas	Xu22	NCBI	PRJNA600587	SRR10872553	degradome sequencing	Described in Yang et al2	validation of miR156 target genes
63	I. batatas	Xu22	NCBI	PRJNA600587	SRR10873471	degradome sequencing	Described in Yang et al2	validation of miR156 target genes
References
1. Saminathan T, Alvarado A, Lopez C, Shinde S, Gajanayake B, Abburi VL, Vajja VG, Jagadeeswaran G, Raja Reddy K, Nimmakayala P et al: Elevated carbon dioxide and drought modulate physiology and storage-root development in sweet potato by regulating microRNAs. Functional & integrative genomics 2019, 19(1):171-190.
2. Yang Z, Zhu P, Kang H, Liu L, Cao Q, Sun J, Dong T, Zhu M, Li Z, Xu T: High-throughput deep sequencing reveals the important role that microRNAs play in the salt response in sweet potato (Ipomoea batatas L.). BMC genomics 2020, 21(1):164.
3. Kuo Y-W, Lin J-S, Li Y-C, Jhu M-Y, King Y-C, Jeng S-T: MicroR408 regulates defense response upon wounding in sweet potato. Journal of experimental botany 2019, 70(2):469-483.
4. Liu Y, Su W, Wang L, Lei J, Chai S, Zhang W, Yang X: Integrated transcriptome, small RNA and degradome sequencing approaches proffer insights into chlorogenic acid biosynthesis in leafy sweet potato. PloS one 2021, 16(1):e0245266.
