# Supplementary material for: Phylogenetic Analysis of the SQUAMOSA Promoter-Binding Protein-Like Genes in Four Ipomoea Species and Expression Profiling of the IbSPLs During Storage Root Development in Sweet Potato (Ipomoea batatas)
Source: Front Plant Sci. 2022 Jan 21;12:801061. doi: 10.3389/fpls.2021.801061 (PMC8815303; doi:10.3389/fpls.2021.801061)
Supplement: Supplementary file 1 [file Data_Sheet_1.zip › Suplementary_materials/Supplementary Table S6.xls]

## Sheet: Supplementary Table S6
Supplementary Table S6. The composition of cis-regulatory elements in promoter region of SPL genes among four Ipomoea species
Category	Cis-regulatory element	Function	Ipomoea batatas																													Ipomoea trifida
			IbSPL1	IbSPL2	IbSPL3	IbSPL4	IbSPL5	IbSPL6	IbSPL7	IbSPL8	IbSPL9	IbSPL10	IbSPL11	IbSPL12	IbSPL13	IbSPL14	IbSPL15	IbSPL16	IbSPL17	IbSPL18	IbSPL19	IbSPL20	IbSPL21	IbSPL22	IbSPL23	IbSPL24	IbSPL25	IbSPL26	IbSPL27	IbSPL28	IbSPL29	ItfSPL1	ItfSPL2	ItfSPL3	ItfSPL4	ItfSPL5	ItfSPL6	ItfSPL7	ItfSPL8	ItfSPL9	ItfSPL10	ItfSPL11	ItfSPL12	ItfSPL13	ItfSPL14	ItfSPL15	ItfSPL16	ItfSPL17	ItfSPL18
abiotic and biotic stresses	LTR	cis-acting element involved in low-temperature responsiveness	1			1		1						1	1	1				2	2						2		2				2					1	1		1			1	1	1		1	1
abiotic and biotic stresses	MBS	MYB binding site involved in drought-inducibility		1	1							1	1	1		1			1	1		1	1		1				1	1		1		1			1			1				1	1	1
abiotic and biotic stresses	STRE	stress-responsive element	4			1	6		1		4	4	1	4	2	3	3	2	4	3	5	1	4	1	3	2	2	2	2	1	1	4		3		1	1	2	1		3	1	3	1	3	2	2	3	1
abiotic and biotic stresses	TC-rich repeats	cis-acting element involved in defense and stress responsiveness	2					1				1			1	1	1				2		1						1	1				1			1	1			2		1	1			1	1
abiotic and biotic stresses	WRE3	Stress response	2	1	1	1			1		2			1		1	1	1		1		1	3	1		1	2				1	3	1	1		1		1	1	1	3	2	2		1	1			2
abiotic and biotic stresses	WUN-motif	wound-responsive element				1	1	3		2		1	1				2	2	1						1		1						4						1				1	1			2
abiotic and biotic stresses	CCAAT-box	Mybhv1 binding site					2				1			1			1	1				1										1		1															1
abiotic and biotic stresses	CARE	abiotic stress-responsive	1			1	1							1			1	1					1	1								1	1						1		1
abiotic and biotic stresses	MYB	MYB binding site	6	13	13	5	8	4	15	3	7	5	5	5	3	7	6	5	3	9	5	9	6	9	8	3	1	7	8	8	3	8	7	6	5	1	8	3	5	13	5	1	6	3	5	9	7	4	4
abiotic and biotic stresses	MYC	MYB binding site	5	2	2	3	4	4	5	4	2	2	4	7	4	4	10	8	7	6	3	2	2	3	3	10	5	5	6	5	6	3	2	3	5	6	4	4	3	2	4	5	4	3	9	6	2	3	5
abiotic and biotic stresses	W box	Unknown		1	1						1		1	1	1	2	1			1		1	2	1	1	2		1	1	3	1	1		3	2	1	2			1						1		1	1
abiotic and biotic stresses	box S	wounding and pathogen responsievness							1		1												1			1						1											1	1					1
light response	3-AF1 binding site	light responsive element	2									1			1																										2							1
light response	AAAC-motif	light responsive element	1					1																																	1
light response	AE-box	part of a module for light response									1	1									1			1		1				1		1					2						1		1
light response	ATCT-motif	part of a conserved DNA module involved in light responsiveness		1	1							1	1	1									1		1			1				1			2					1
light response	Box 4	Part of a conserved DNA module involved in light responsiveness	1	5	5	3	1	1	2	6	1	3	4	3	5			1	2	2		4		3	1	3	6	1	1	4	3		6	1	1	1	4	1	2	6	1	5	3	1	4	2	4	5	1
light response	chs-CMA1a	part of a light responsive element											2														1			1				1								1			1
light response	chs-CMA2a	part of a light responsive element													1																1			1		1				1								1
light response	G-box	cis-acting regulatory element involved in light responsiveness	3					3	1	2	4		2	1	2	2	2	1	6	1	1	1		1		2	3	2	2	6			1		1		5				3	4	3	3	3	1			2
light response	GA-motif	part of a light responsive element	1			1	1				1											1			1	2					1								1		2			1
light response	GATA-motif	part of a light responsive element	1	1	1		4	1		1	2				3	2			1				2		1							2						1		1	1	1						2	2
light response	GT1-motif	light responsive element		1	1				1		1		1	1	2	1	1	1	2	2	2		3		1	1	2	3	1			3	3	1	3	1	1			1		3	1	2		2	3	2	1
light response	I-box	part of a light responsive element	2						1							1			1		2			1		1					2					1		2			2		2	2			1		1
light response	MRE	MYB binding site involved in light responsiveness						1				2				1				1				1		3		1	1	1				1	1		2						1	1	1		2		1
light response	P-box	gibberellin-responsive element		1	1	2			1			3								1	1																		2	1						1		1
light response	Sp1	light responsive element														2							2								1	2				1		1
light response	TCCC-motif	part of a light responsive element					1	1	1		1	1	1			1	2	2								1			1	1					1		1	1					1	1					1
light response	TCT-motif	part of a light responsive element	1	2	2	1	3			1		1	1			2				1	1	1		2	2	1	1	1	1		1	1	1	1	1	1		4	2	1			1	1	2	1		1	2
phytohormone responses	TCA-element	cis-acting element involved in salicylic acid responsiveness	3	1	2		2	1	1		3		2				3	1	3	1	1			1	1			2	2						2		1	3		2	2	3	1		1	2		1
phytohormone responses	TGACG-motif	cis-acting regulatory element involved in the MeJA-responsiveness	2			2	1			1	1		1	2		1	1	1	1	2		2	2		1		1				2	2	1	1	1	1	1	2	1		2	1		4	1	1		1	1
phytohormone responses	ABRE	cis-acting element involved in the abscisic acid responsiveness	3					6	3	4	3		1	3	3	1	4	3	8		1					1	3	1	4	5					1		7	2			3	3	1	4	2			1	1
phytohormone responses	as-1	involved in various stress-responses correlated with auxin	2			2	1			1	1		1	2		1	1	1	1	2		2	2		1		1				2	2	1	1	1	1	1	2	1		2	1		4	1	1		1	1
phytohormone responses	AuxRR-core	cis-acting regulatory element involved in auxin responsiveness																												1			1				1							1
phytohormone responses	CGTCA-motif	Cis-acting regulatory element involved in meja-responsiveness	2			2	1			1	1		1	2		1	1	1	1	2		2	2		1		1				2	2	1	1	1	1	1	2	1		2	1		4	1	1		1	1
phytohormone responses	DRE	dehydration-responsive elements								1				1									3									3															1
phytohormone responses	ERE	Ethylene-responsive element	1	1	1		4	5		1		1	2	1			3	3		3	2	2	1	2	4	3			1	4	1		1			3	1	2	2	1			3	1		3	1
phytohormone responses	GARE-motif	Gibberellin-responsive element	1	1	1	1	1				1									1																			1	1						1
phytohormone responses	TGA-element	auxin-responsive element				1	1				2			2								2		2								1	2						2					1					1
plant growth and development	AC-I	element involved in negative regulation of phloem expression					1										1	1								1												1					1	1	1
plant growth and development	ARE	cis-acting regulatory element essential for the anaerobic induction	4	1	1		1	3	4	3			2	3	3	2	3	4	2	1	4			1	1	2	5	1		2	2			1	1	1	2	2		1	4	5	1	2	2	2	1	3	1
plant growth and development	CAT-box	cis-acting regulatory element related to meristem expression		1	1	1					1	1			2				1	1			2	1								3							1	1			1			1		2
plant growth and development	circadian	cis-acting regulatory element involved in circadian control										1	1				1			1							1	1							2							1		1
plant growth and development	GC-motif	enhancer-like element involved in anoxic specific inducibility				1					1																				1
plant growth and development	GCN4_motif	cis-regulatory element involved in endosperm expression																		1	1	1		2							1					1										1
plant growth and development	HD-Zip 1	element involved in differentiation of the palisade mesophyll cells																	1					1		1																	1		1
plant growth and development	MBSI	MYB binding site involved in flavonoid biosynthetic genes regulation							3																								1
plant growth and development	O2-site	cis-acting regulatory element involved in zein metabolism regulation	2				1	1							1	2	2	2						1						2							2				2							1	1
plant growth and development	RY-element	cis-acting regulatory element involved in seed-specific regulation						1								1																											1						1
[truncated: 58 more columns]
