# Supplementary material for: Phylogenetic Analysis of the SQUAMOSA Promoter-Binding Protein-Like Genes in Four Ipomoea Species and Expression Profiling of the IbSPLs During Storage Root Development in Sweet Potato (Ipomoea batatas)
Source: Front Plant Sci. 2022 Jan 21;12:801061. doi: 10.3389/fpls.2021.801061 (PMC8815303; doi:10.3389/fpls.2021.801061)
Supplement: Supplementary file 1 [file Data_Sheet_1.zip › Suplementary_materials/Supplementary Table S7.xls]

## Sheet: Supplementary Table S7
Supplementary Table S7. The cis-regulatory elements identified in more than ten Ipomoea SPL genes
Category of cis-acting elements	Cis-acting elements	Functions of cis-acting elements	Number of genes
abiotic and biotic stresses	MYB	MYB binding site	631
abiotic and biotic stresses	MYC	MYB binding site	458
abiotic and biotic stresses	STRE	stress-responsive element	221
abiotic and biotic stresses	WRE3	Stress response	94
abiotic and biotic stresses	W box	Unknown	87
abiotic and biotic stresses	WUN-motif	wound-responsive element	73
abiotic and biotic stresses	LTR	cis-acting element involved in low-temperature responsiveness	57
abiotic and biotic stresses	MBS	MYB binding site involved in drought-inducibility	49
abiotic and biotic stresses	TC-rich repeats	cis-acting element involved in defense and stress responsiveness	49
abiotic and biotic stresses	CARE	abiotic stress-responsive	31
abiotic and biotic stresses	box S	wounding and pathogen responsievness	20
abiotic and biotic stresses	CCAAT-box	Mybhv1 binding site	15
light response	Box 4	Part of a conserved DNA module involved in light responsiveness	256
light response	G-box	cis-acting regulatory element involved in light responsiveness	179
light response	GT1-motif	light responsive element	141
light response	TCT-motif	part of a light responsive element	93
light response	GATA-motif	part of a light responsive element	71
light response	MRE	MYB binding site involved in light responsiveness	49
light response	TCCC-motif	part of a light responsive element	46
light response	I-box	part of a light responsive element	43
light response	P-box	gibberellin-responsive element	40
light response	AE-box	part of a module for light response	33
light response	Sp1	light responsive element	21
light response	ATCT-motif	part of a conserved DNA module involved in light responsiveness	19
light response	chs-CMA1a	part of a light responsive element	18
light response	GA-motif	part of a light responsive element	18
light response	3-AF1 binding site	light responsive element	15
light response	chs-CMA2a	part of a light responsive element	12
light response	AAAC-motif	light responsive element	6
phytohormone responses	ABRE	cis-acting element involved in the abscisic acid responsiveness	217
phytohormone responses	ERE	Ethylene-responsive element	145
phytohormone responses	TCA-element	cis-acting element involved in salicylic acid responsiveness	109
phytohormone responses	TGACG-motif	cis-acting regulatory element involved in the MeJA-responsiveness	93
phytohormone responses	as-1	involved in various stress-responses correlated with auxin	93
phytohormone responses	CGTCA-motif	Cis-acting regulatory element involved in meja-responsiveness	93
phytohormone responses	TGA-element	auxin-responsive element	38
phytohormone responses	DRE	dehydration-responsive elements	23
phytohormone responses	GARE-motif	Gibberellin-responsive element	23
phytohormone responses	AuxRR-core	cis-acting regulatory element involved in auxin responsiveness	15
plant growth and development	ARE	cis-acting regulatory element essential for the anaerobic induction	191
plant growth and development	CAT-box	cis-acting regulatory element related to meristem expression	54
plant growth and development	O2-site	cis-acting regulatory element involved in zein metabolism regulation	48
plant growth and development	GCN4_motif	cis-regulatory element involved in endosperm expression	21
plant growth and development	circadian	cis-acting regulatory element involved in circadian control	18
plant growth and development	MBSI	MYB binding site involved in flavonoid biosynthetic genes regulation	15
plant growth and development	RY-element	cis-acting regulatory element involved in seed-specific regulation	14
plant growth and development	AC-I	element involved in negative regulation of phloem expression	12
plant growth and development	HD-Zip 1	element involved in differentiation of the palisade mesophyll cells	11
plant growth and development	GC-motif	enhancer-like element involved in anoxic specific inducibility	10
