# Supplementary material for: Phylogenetic Analysis of the SQUAMOSA Promoter-Binding Protein-Like Genes in Four Ipomoea Species and Expression Profiling of the IbSPLs During Storage Root Development in Sweet Potato (Ipomoea batatas)
Source: Front Plant Sci. 2022 Jan 21;12:801061. doi: 10.3389/fpls.2021.801061 (PMC8815303; doi:10.3389/fpls.2021.801061)
Supplement: Supplementary file 1 [file Data_Sheet_1.zip › Suplementary_materials/Supplementary Table S8.xls]

## Sheet: Supplementary Table S8
Supplementary Table S8. List of transcriptomic data that were used for expression analysis
Number	Organism	Cultivar	Tissue	Database	BioProject accession number	Run number	Remarks
1	I. batatas	Xuzi3	shoot	NGDC	PRJCA000640	CRR022843	Described in Ding et al1
2	I. batatas	Xuzi3	young leaf	NGDC	PRJCA000640	CRR022844	Described in Ding et al1
3	I. batatas	Xuzi3	mature leaf	NGDC	PRJCA000640	CRR022845	Described in Ding et al1
4	I. batatas	Xuzi3	stem	NGDC	PRJCA000640	CRR022846	Described in Ding et al1
5	I. batatas	Xuzi3	fibrous root	NGDC	PRJCA000640	CRR022847	Described in Ding et al1
6	I. batatas	Xuzi3	initial storage root	NGDC	PRJCA000640	CRR022848	Described in Ding et al1
7	I. batatas	Xuzi3	expanding storage root	NGDC	PRJCA000640	CRR022849	Described in Ding et al1
8	I. batatas	Xuzi3	mature storage root	NGDC	PRJCA000640	CRR022850	Described in Ding et al1
9	I. batatas	Yan252	shoot	NGDC	PRJCA000640	CRR022851	Described in Ding et al1
10	I. batatas	Yan252	young leaf	NGDC	PRJCA000640	CRR022852	Described in Ding et al1
11	I. batatas	Yan252	mature leaf	NGDC	PRJCA000640	CRR022853	Described in Ding et al1
12	I. batatas	Yan252	stem	NGDC	PRJCA000640	CRR022854	Described in Ding et al1
13	I. batatas	Yan252	fibrous root	NGDC	PRJCA000640	CRR022855	Described in Ding et al1
14	I. batatas	Yan252	initial tuberous root	NGDC	PRJCA000640	CRR022856	Described in Ding et al1
15	I. batatas	Yan252	expanding tuberous root	NGDC	PRJCA000640	CRR022857	Described in Ding et al1
16	I. batatas	Yan252	mature tuberous root	NGDC	PRJCA000640	CRR022858	Described in Ding et al1
17	I. batatas	Beauregard	Undifferentiated root (10 days after transplanting)	NCBI	PRJNA491292	SRR7876272	Described in Wu et al2
18	I. batatas	Beauregard	Undifferentiated root (10 days after transplanting)	NCBI	PRJNA491292	SRR7876270	Described in Wu et al2
19	I. batatas	Beauregard	Undifferentiated root (10 days after transplanting)	NCBI	PRJNA491292	SRR7876264	Described in Wu et al2
20	I. batatas	Beauregard	Undifferentiated root (10 days after transplanting)	NCBI	PRJNA491292	SRR7876247	Described in Wu et al2
21	I. batatas	Beauregard	Undifferentiated root (20 days after transplanting)	NCBI	PRJNA491292	SRR7876271	Described in Wu et al2
22	I. batatas	Beauregard	Undifferentiated root (20 days after transplanting)	NCBI	PRJNA491292	SRR7876269	Described in Wu et al2
23	I. batatas	Beauregard	Undifferentiated root (20 days after transplanting)	NCBI	PRJNA491292	SRR7876263	Described in Wu et al2
24	I. batatas	Beauregard	Undifferentiated root (20 days after transplanting)	NCBI	PRJNA491292	SRR7876248	Described in Wu et al2
25	I. batatas	Beauregard	Fibrous root (30 days after transplanting)	NCBI	PRJNA491292	SRR7876274	Described in Wu et al2
26	I. batatas	Beauregard	Fibrous root (30 days after transplanting)	NCBI	PRJNA491292	SRR7876262	Described in Wu et al2
27	I. batatas	Beauregard	Fibrous root (30 days after transplanting)	NCBI	PRJNA491292	SRR7876268	Described in Wu et al2
28	I. batatas	Beauregard	Fibrous root (30 days after transplanting)	NCBI	PRJNA491292	SRR7876245	Described in Wu et al2
29	I. batatas	Beauregard	Storage root (30 days after transplanting)	NCBI	PRJNA491292	SRR7876273	Described in Wu et al2
30	I. batatas	Beauregard	Storage root (30 days after transplanting)	NCBI	PRJNA491292	SRR7876261	Described in Wu et al2
31	I. batatas	Beauregard	Storage root (30 days after transplanting)	NCBI	PRJNA491292	SRR7876267	Described in Wu et al2
32	I. batatas	Beauregard	Storage root (30 days after transplanting)	NCBI	PRJNA491292	SRR7876246	Described in Wu et al2
33	I. batatas	Beauregard	Fibrous root (40 days after transplanting)	NCBI	PRJNA491292	SRR7876276	Described in Wu et al2
34	I. batatas	Beauregard	Fibrous root (40 days after transplanting)	NCBI	PRJNA491292	SRR7876260	Described in Wu et al2
35	I. batatas	Beauregard	Fibrous root (40 days after transplanting)	NCBI	PRJNA491292	SRR7876243	Described in Wu et al2
36	I. batatas	Beauregard	Fibrous root (40 days after transplanting)	NCBI	PRJNA491292	SRR7876239	Described in Wu et al2
37	I. batatas	Beauregard	Storage root (40 days after transplanting)	NCBI	PRJNA491292	SRR7876275	Described in Wu et al2
38	I. batatas	Beauregard	Storage root (40 days after transplanting)	NCBI	PRJNA491292	SRR7876244	Described in Wu et al2
39	I. batatas	Beauregard	Fibrous root (50 days after transplanting)	NCBI	PRJNA491292	SRR7876278	Described in Wu et al2
40	I. batatas	Beauregard	Fibrous root (50 days after transplanting)	NCBI	PRJNA491292	SRR7876266	Described in Wu et al2
41	I. batatas	Beauregard	Fibrous root (50 days after transplanting)	NCBI	PRJNA491292	SRR7876241	Described in Wu et al2
42	I. batatas	Beauregard	Fibrous root (50 days after transplanting)	NCBI	PRJNA491292	SRR7876252	Described in Wu et al2
43	I. batatas	Beauregard	Storage root (50 days after transplanting)	NCBI	PRJNA491292	SRR7876277	Described in Wu et al2
44	I. batatas	Beauregard	Storage root (50 days after transplanting)	NCBI	PRJNA491292	SRR7876265	Described in Wu et al2
45	I. batatas	Beauregard	Storage root (50 days after transplanting)	NCBI	PRJNA491292	SRR7876242	Described in Wu et al2
46	I. batatas	Beauregard	Storage root (50 days after transplanting)	NCBI	PRJNA491292	SRR7876251	Described in Wu et al2
References
1. Ding N, Wang A, Zhang X, Wu Y, Wang R, Cui H, Huang R, Luo Y: Identification and analysis of glutathione S-transferase gene family in sweet potato reveal divergent GST-mediated networks in aboveground and underground tissues in response to abiotic stresses. BMC plant biology 2017, 17(1):225.
2. Wu S, Lau KH, Cao Q, Hamilton JP, Sun H, Zhou C, Eserman L, Gemenet DC, Olukolu BA, Wang H et al: Genome sequences of two diploid wild relatives of cultivated sweetpotato reveal targets for genetic improvement. Nat Commun 2018, 9(1):4580.
