# Supplementary material for: Phylogenetic Analysis of the SQUAMOSA Promoter-Binding Protein-Like Genes in Four Ipomoea Species and Expression Profiling of the IbSPLs During Storage Root Development in Sweet Potato (Ipomoea batatas)
Source: Front Plant Sci. 2022 Jan 21;12:801061. doi: 10.3389/fpls.2021.801061 (PMC8815303; doi:10.3389/fpls.2021.801061)
Supplement: Supplementary file 1 [file Data_Sheet_1.zip › Suplementary_materials/Supplementary Table S9.xls]

## Sheet: Supplementary Table S9
Supplementary Table S9. The FPKM values for IbSPL genes in different tissues
Gene ID	Xuzi3								Yan252								Beauregard
	aboveground tissues				underground tissues				aboveground tissues				underground tissues				underground tissues
	Shoot	Young leaf	Mature leaf	Stem	Fibrous root	Initial storage root	Expending storage root	Mature storage root	Shoot	Young leaf	Mature leaf	Stem	Fibrous root	Initial storage root	Expending storage root	Mature storage root	Undifferentiated root (10 days after transplanting)	Undifferentiated root (20 days after transplanting)	Fibrous root (30 days after transplanting)	Fibrous root (40 days after transplanting)	Fibrous root (50 days after transplanting)	Storage root (30 days after transplanting)	Storage root (40 days after transplanting)	Storage root (50 days after transplanting)
IbSPL1	31.51	36.47	11.43	8.97	11.32	14.24	10.03	7.01	36.72	36.45	14.91	16.44	17.21	20.11	20.11	18.77	15.08	15.715	8.285	6.4975	4.545	12.585	11.73	13.405
IbSPL2	5.24	1.93	0	0	0	0.11	0	0	5.64	2.98	0.11	0	0.07	0.11	0	0.1	0.1425	0.04	0.1175	0.3575	0.085	0.0375	0	0.0675
IbSPL3	4.96	2	0.12	0.39	0.32	0	0	0	4.45	1.22	0.06	0.06	0.06	0.24	0.06	0	0.075	0.0525	0.0875	0.1625	0.1425	0.01	0	0.01
IbSPL4	49.68	51.68	61.15	66.77	56.43	52.84	43.9	53.75	51.81	49.03	62.87	64.99	55.25	52.06	57.32	47.27	59.0675	64.82	64.8375	55.1875	52.17	64.175	44.405	40.2075
IbSPL5	17.83	44.93	2.48	2.24	6.2	11.57	5.51	3.54	20.66	36.34	3.94	3.94	8.6	9.26	1.74	1.56	0.315	0.435	0.1625	0.28	0.12	0.5225	3.215	1.8625
IbSPL6	1.75	1.28	3.53	0.31	1.96	1.18	0.3	0.09	1.02	1.19	1.21	2.23	1.28	0.55	0	0	0.37	0.5125	0.4475	0.5325	0.515	0.7875	0.32	0.125
IbSPL7	10.27	12.16	0.91	0.98	4	3.67	1.92	1.15	7.19	5.5	0.65	2	3.63	3.56	2.23	1.07	1.4025	1.7975	0.615	0.545	0.4925	1.7075	1.82	2.64
IbSPL8	12.59	12.93	9.06	12.16	12.07	9.05	8.31	9.31	16.85	14.18	10.73	15.78	14.27	13.06	14.81	12.57	11.7425	12.7625	13.34	8.6375	7.59	13.3575	7.19	7.695
IbSPL9	20.65	5.14	0.14	4.23	0.94	1.74	0.2	0.29	18.68	7.2	0.24	4.54	2.36	2.5	1.03	0.38	2.05	1.875	2.765	2.15	2.355	4.2225	1.52	2.9625
IbSPL10	32.34	20.13	6.43	10.45	5.63	5.95	10.81	8.8	46.81	21.9	4.99	16.58	6.73	14.04	18.36	8.53	8	7.7725	14.73	11.9	13.29	11.2	5.955	15.6525
IbSPL11	28.51	31.12	23.79	32.43	30.75	25.85	18.72	21	21.81	20.81	21.55	23.59	26.64	23.35	18.99	17.17	27.67	28.6225	33.73	26.3975	27.4575	25.7275	17.085	16.28
IbSPL12	115.73	98.42	1.37	5.66	7.25	9.73	9.95	5.41	83.03	74.95	1.96	6.02	9.46	11.72	7.21	7.62	0.705	0.7	0.2525	0.1125	0.055	1.235	2.34	1.74
IbSPL13	16.85	42.55	0.9	0.08	0.3	0.08	0	0	13.28	36.17	0.36	0	0.37	0	0	0.07	0	0.0125	0.0325	0	0	0.025	0.06	0.015
IbSPL14	0.47	1.22	12.88	3	0.66	3.03	2.38	0.56	0.46	2.84	15.46	4.04	3.44	0.2	0	3.05	5.6475	3.8725	5.24	3.575	3.33	12.325	4.735	3.2525
IbSPL15	3.45	3.77	0.61	0.82	1.81	1.36	0.98	1.09	3.46	2.68	0.64	3.66	2.02	1.86	2.03	0.67	0.69	0.8325	0.6875	8.5325	12.26	0.76	4.445	5.455
IbSPL16	10.28	7.3	0.87	2.48	2.84	4.05	2.09	2.38	9.06	8.02	1.95	3.68	3.82	3.75	2.27	3.11	2.1	2.31	2.6725	0.96	0.925	2.2175	2.445	1.455
IbSPL17	180.23	161.27	62.46	99.96	116.2	119.31	184.52	153.53	165.01	203.75	59.44	63.78	87.11	157.3	108.42	138.28	49.5875	45.8675	14.7975	26.4625	18.455	49.0125	152.015	91.51
IbSPL18	6.61	6.23	4.3	5.41	5.57	2.64	1.66	2.46	9.53	5.66	3.67	7.18	7.51	7.17	6.04	3.68	5.5075	7.2475	4.5775	2.0175	1.735	4.205	2.14	1.7425
IbSPL19	9.99	8.34	3.65	4.68	6.69	4.26	2.8	3.72	13.28	9.11	6.39	10.63	10.69	12.05	11.41	6.14	6.5425	7.96	5.1875	2.635	2.315	6.35	2.295	2.2925
IbSPL20	13.55	12.63	10.39	15.26	20.3	20.48	18.1	13.14	9.88	10.3	13.15	17.06	18.25	16.8	15.45	10.93	13.93	17.1675	19.3725	15.025	17.7875	16.1425	8.88	11.295
IbSPL21	65.29	41.93	22.1	26.97	19.51	19.46	15.73	15.34	52.84	36.05	25.2	32.13	18.88	15.77	12.25	11.68	11.7725	11.285	7.715	11.385	7.3075	10.3275	15.015	7.2425
IbSPL22	0.37	0.11	0.34	0.11	0	0	0	0.05	0	0.05	0.15	0	0	0.05	0	0	0.025	0.0175	0.0225	0.0475	0.065	0.04	0.07	0.0425
IbSPL23	0	0	0	0	0	0	0	0	0	0	0.07	0.08	0	0	0	0	0	0.0125	0	0.0375	0.035	0	0.02	0.0225
IbSPL24	0	0	0	0	0	0	0	0	0	0	0	0	0	0	0	0	0	0	0	0.0175	0	0	0	0.02
IbSPL25	0	0	0	0	0	0	0	0	0.25	0	0	0	0	0	0	0	0	0	0	0	0	0	0	0
IbSPL26	3.16	2.5	1.08	0.17	0	0	0	0	5.01	4.41	1.79	0.11	0.08	0.33	0.08	0.31	0.02	0.085	0.0325	0.0225	0.0125	0.025	0	0.0825
IbSPL27	21.75	21.02	9.2	1.45	0.14	0.27	0.18	0	18.84	16.18	5.14	1.63	0.39	0.56	0.84	0.84	0.01	0.0475	0.0125	0.09	0.01	0.01	0.2	0.09
IbSPL28	74.35	100.68	40.82	29.64	9.1	10.96	11.86	9.51	83.18	132.61	36.21	27.27	11.28	13.73	8.61	7.93	9.425	10.55	2.8925	3.14	1.1525	11.3975	27.475	17.14
IbSPL29	104.43	47.6	13.22	5.69	2.65	7.68	10.92	11.79	43.95	21.56	8.08	0.79	0.49	3.37	1.54	7.04	0.6625	1.465	0.6325	0.2775	0.5	1.725	2.36	4.9725
